# Supplementary material for: An introductory biology research-rich laboratory course shows improvements in students’ research skills, confidence, and attitudes
Source: PLoS One. 2021 Dec 16;16(12):e0261278. doi: 10.1371/journal.pone.0261278 (PMC8675740; doi:10.1371/journal.pone.0261278)
Supplement: S9 File — (XLSX) [file pone.0261278.s009.xlsx]

## Sheet: Compiled data KEY
Column/s	Assessments presented in article	Note: R1 & R 2 refer to raters that independently coded written answers (see article for more details)
P-X	CLASS-Bio, pre scores (%)
Y-AG	CLASS-Bio, post scores (%)
AH-AO	CLASS-Bio, pre-to-post shifts
BP-CC	SRBCI, pre scores
CD-CP	SRBCI, post scores
CR	SRBCI, pre-to-post learning gains
CS-CV	E-EDAT, pre scores	See also S8 file
CW-CZ	E-EDAT, post scores
DA	E-EDAT, pre-to-post learning gains
DB-DO	Research skills, pre scores
DP-EC	Research skills, post scores
ED-EQ	Research skills, pre-to-post shifts
ER-FZ	Lab report	See also S4 & S6 files
GA-GY	Lab exam	See also S5 & S7 files
GZ-HL	End-of-semester reflections

## Sheet: Compiled Data
ID	SEMESTER	GROUP	matched	CLASS	SEX	RACE	AGE	CREDIT_HOURS	GRADE	COURSE_GRADE	FIRST_GEN	PELL_ELIGIBLE	HONORS	UNCG_GPA	FAV_OVERALL_PRE	FAV_ALL_PRE	F1_PRE	F2_PRE	F3_PRE	F4_PRE	F5_PRE	F6_PRE	F7_PRE	FAV_OVERALL_POST	FAV_ALL_POST	F1_POST	F2_POST	F3_POST	F4_POST	F5_POST	F6_POST	F7_POST	OVERALL_SHIFT	F1_SHIFT	F2_SHIFT	F3_SHIFT	F4_SHIFT	F5_SHIFT	F6_SHIFT	F7_SHIFT	UNFAV_OVERALL_PRE	UNFAV_ALL_PRE	F1_PRE_UN	F2_PRE_UN	F3_PRE_UN	F4_PRE_UN	F5_PRE_UN	F6_PRE_UN	F7_PRE_UN
															CLASS Overall Pre - Favorable	FAV_ALL_PRE	CLASS Real World Connection - Favorable	CLASS Problem Solving Difficulty - Favorable	CLASS Enjoyment - Favorable	CLASS Problem Solving Effort - Favorable	CLASS Conceptual Connections and Memorization - Favorable	CLASS Problem Solving Strategies - Favorable	CLASS Reasoning - Favorable	CLASS Overall Post - Favorable	FAV_ALL_POST	CLASS Real World Connection - Favorable	CLASS Problem Solving Difficulty - Favorable	CLASS Enjoyment - Favorable	CLASS Problem Solving Effort - Favorable	CLASS Conceptual Connections and Memorization - Favorable	CLASS Problem Solving Strategies - Favorable	CLASS Reasoning - Favorable	CLASS Overall pre-post change	CLASS F1 pre-post change	CLASS F2 pre-post change	CLASS F3 pre-post change	CLASS F4 pre-post change	CLASS F5 pre-post change	CLASS F6 pre-post change	CLASS F7 pre-post change	CLASS Overall Pre - Unfavorable	UNFAV_ALL_PRE	CLASS Real World Connection - Unfavorable	CLASS Problem Solving Difficulty - Unfavorable	CLASS Enjoyment - Unfavorable	CLASS Problem Solving Effort - Unfavorable	CLASS Conceptual Connections and Memorization - Unfavorable	CLASS Problem Solving Strategies - Unfavorable	CLASS Reasoning - Unfavorable
1	Fall 2017	Control	No	Junior	Male	White	44	7	A-	A	No	No	NA	1.8857	86.6667	88.8889	85.7143	100	100	85.7143	87.5	75	80	93.3333	92.5926	100	100	100	85.7143	87.5	75	100	6.66667	14.2857	0	0	0	0	0	20	0	0	0	0	0	0	0	0	0
2	Fall 2017	Control	No	Junior	Female	Black	34	18	D-	D or F	Yes	Yes	NA	2.2281	76.6667	74.0741	71.4286	85.7143	66.6667	57.1429	75	50	80	86.6667	85.1852	100	85.7143	66.6667	85.7143	87.5	75	100	10	28.5714	0	0	28.5714	12.5	25	20	3.33333	3.7037	14.2857	0	16.6667	14.2857	0	0	0
3	Fall 2017	Control	No	Freshman	Female	White	30	17	C+	C	No	No	NA	3.0037	93.3333	92.5926	100	85.7143	100	85.7143	87.5	100	100	96.6667	96.2963	100	100	100	100	87.5	100	100	3.33333	0	14.2857	0	14.2857	0	0	0	0	0	0	0	0	0	0	0	0
4	Fall 2017	Control	No	Junior	Female	White	40	10	D-	D or F	Missing	Yes	NA	1.0727	56.6667	62.963	85.7143	42.8571	50	57.1429	75	100	80	63.3333	62.963	85.7143	28.5714	100	85.7143	37.5	50	80	6.66667	0	-14.2857	50	28.5714	-37.5	-50	0	30	22.2222	14.2857	28.5714	33.3333	42.8571	12.5	0	20
5	Fall 2017	Intervention	Yes	Sophomore	Female	White	27	16	A	A	Yes	No	NA	3.925	70	66.6667	85.7143	28.5714	100	85.7143	50	100	60	63.3333	59.2593	57.1429	42.8571	66.6667	57.1429	87.5	75	40	-6.66667	-28.5714	14.2857	-33.3333	-28.5714	37.5	-25	-20	10	11.1111	0	14.2857	0	14.2857	25	0	20
6	Fall 2017	Control	No	Junior	Female	Black	25	13	C	C	Yes	Yes	NA	2.9345	70	66.6667	57.1429	71.4286	0	71.4286	87.5	100	80	86.6667	85.1852	71.4286	85.7143	66.6667	100	100	100	80	16.6667	14.2857	14.2857	66.6667	28.5714	12.5	0	0	10	11.1111	14.2857	14.2857	33.3333	0	0	0	0
7	Fall 2017	Control	Yes	Freshman	Male	Black	25	15	D+	D or F	Missing	Yes	NA	NA	100	100	100	100	100	100	100	100	100	100	100	100	100	100	100	100	100	100	0	0	0	0	0	0	0	0	0	0	0	0	0	0	0	0	0
8	Fall 2017	Intervention	Yes	Freshman	Male	Black	20	16	C	C	Yes	Yes	NA	2.7275	93.3333	96.2963	100	100	100	100	100	75	100	100	100	100	100	100	100	100	100	100	6.66667	0	0	0	0	0	25	0	0	0	0	0	0	0	0	0	0
9	Fall 2017	Control	No	Freshman	Female	Other	23	13	C	C	Yes	Yes	NA	NA	93.3333	92.5926	85.7143	85.7143	100	100	87.5	100	80	100	100	100	100	100	100	100	100	100	6.66667	14.2857	14.2857	0	0	12.5	0	20	0	0	0	0	0	0	0	0	0
10	Fall 2017	Control	No	Sophomore	Female	White	23	16	B	B	No	No	NA	3.3866	83.3333	81.4815	100	42.8571	100	100	75	100	100	96.6667	96.2963	100	85.7143	100	100	87.5	100	100	13.3333	0	42.8571	0	0	12.5	0	0	6.66667	7.40741	0	28.5714	0	0	12.5	0	0
13	Fall 2017	Control	No	Freshman	Female	Black	22	14	C-	C	Yes	Yes	NA	NA	73.3333	74.0741	71.4286	85.7143	33.3333	100	87.5	100	80	26.6667	22.2222	0	0	16.6667	42.8571	50	50	20	-46.6667	-71.4286	-85.7143	-16.6667	-57.1429	-37.5	-50	-60	13.3333	14.8148	14.2857	0	50	0	12.5	0	0
14	Fall 2017	Control	No	Junior	Female	Other	22	12	C+	C	Yes	Yes	NA	1.75	53.3333	51.8519	42.8571	71.4286	16.6667	57.1429	50	50	80	66.6667	70.3704	85.7143	71.4286	33.3333	57.1429	75	75	80	13.3333	42.8571	0	16.6667	0	25	25	0	16.6667	18.5185	14.2857	14.2857	33.3333	14.2857	12.5	50	20
15	Fall 2017	Intervention	Yes	Senior	Female	Black	22	17	D	D or F	No	Yes	NA	2.4982	63.3333	62.963	85.7143	0	100	71.4286	62.5	75	80	50	48.1481	100	14.2857	83.3333	28.5714	50	0	60	-13.3333	14.2857	14.2857	-16.6667	-42.8571	-12.5	-75	-20	6.66667	7.40741	0	28.5714	0	14.2857	0	0	0
16	Fall 2017	Control	No	Junior	Female	Black	22	14	C	C	No	No	NA	NA	83.3333	81.4815	100	57.1429	100	71.4286	87.5	50	100	80	81.4815	100	42.8571	100	100	87.5	75	100	-3.33333	0	-14.2857	0	28.5714	0	25	0	0	0	0	0	0	0	0	0	0
17	Fall 2017	Control	No	Freshman	Female	Black	21	14	D+	D or F	No	Yes	NA	NA	66.6667	62.963	71.4286	71.4286	83.3333	57.1429	50	50	80	70	66.6667	85.7143	42.8571	100	85.7143	37.5	100	80	3.33333	14.2857	-28.5714	16.6667	28.5714	-12.5	50	0	16.6667	18.5185	0	14.2857	0	28.5714	25	50	0
19	Fall 2017	Control	Yes	Freshman	Male	White	29	14	C-	C	Missing	Yes	NA	NA	73.3333	74.0741	57.1429	85.7143	50	57.1429	75	75	100	63.3333	62.963	42.8571	71.4286	33.3333	57.1429	75	75	60	-10	-14.2857	-14.2857	-16.6667	0	0	0	-40	16.6667	14.8148	14.2857	14.2857	16.6667	14.2857	25	0	0
20	Fall 2017	Intervention	Yes	Freshman	Male	Other	22	14	D-	D or F	Missing	Yes	NA	NA	53.3333	48.1481	71.4286	42.8571	16.6667	28.5714	75	25	80	63.3333	59.2593	57.1429	71.4286	0	71.4286	87.5	75	80	10	-14.2857	28.5714	-16.6667	42.8571	12.5	50	0	13.3333	14.8148	0	28.5714	33.3333	14.2857	12.5	0	0
24	Fall 2017	Intervention	No	NA	Female	Other	22	14	A+	A	Missing	No	NA	NA	23.3333	18.5185	14.2857	0	16.6667	57.1429	0	50	40	26.6667	22.2222	28.5714	28.5714	16.6667	0	37.5	0	0	3.33333	14.2857	28.5714	0	-57.1429	37.5	-50	-40	26.6667	29.6296	28.5714	28.5714	16.6667	14.2857	50	0	0
26	Fall 2017	Control	Yes	Freshman	Female	White	21	14	B-	B	Yes	Yes	NA	NA	73.3333	70.3704	71.4286	71.4286	66.6667	100	50	100	80	90	88.8889	100	71.4286	100	100	87.5	75	100	16.6667	28.5714	0	33.3333	0	37.5	-25	20	3.33333	3.7037	0	0	0	0	12.5	0	0
28	Fall 2017	Control	No	Freshman	Female	Black	21	14	C-	C	Missing	No	NA	NA	36.6667	33.3333	42.8571	14.2857	0	42.8571	62.5	50	60	30	25.9259	28.5714	14.2857	0	28.5714	25	75	60	-6.66667	-14.2857	0	0	-14.2857	-37.5	25	0	40	40.7407	57.1429	28.5714	83.3333	28.5714	25	25	20
29	Fall 2017	Control	No	Sophomore	Female	Other	21	14	B-	B	Missing	No	NA	2.5566	70	74.0741	100	71.4286	66.6667	85.7143	87.5	50	100	53.3333	55.5556	28.5714	42.8571	66.6667	71.4286	62.5	100	20	-16.6667	-71.4286	-28.5714	0	-14.2857	-25	50	-80	3.33333	0	0	0	0	0	0	0	0
30	Fall 2017	Control	Yes	Freshman	Female	Black	19	14	F	D or F	Missing	Yes	NA	NA	70	70.3704	85.7143	71.4286	33.3333	57.1429	87.5	50	80	80	85.1852	100	57.1429	100	100	62.5	100	100	10	14.2857	-14.2857	66.6667	42.8571	-25	50	20	6.66667	7.40741	0	14.2857	16.6667	0	0	0	0
31	Fall 2017	Control	Yes	Junior	Male	White	21	13	A-	A	Yes	No	NA	3.7	46.6667	44.4444	71.4286	14.2857	83.3333	57.1429	25	50	60	33.3333	29.6296	14.2857	42.8571	0	28.5714	50	25	0	-13.3333	-57.1429	28.5714	-83.3333	-28.5714	25	-25	-60	36.6667	37.037	14.2857	57.1429	0	42.8571	37.5	50	40
32	Fall 2017	Intervention	Yes	Freshman	Female	Black	29	14	D+	D or F	Missing	Yes	NA	NA	93.3333	92.5926	100	71.4286	100	100	87.5	100	100	90	88.8889	100	57.1429	100	100	75	100	100	-3.33333	0	-14.2857	0	0	-12.5	0	0	3.33333	3.7037	0	14.2857	0	0	0	0	0
33	Fall 2017	Control	No	Junior	Female	Other	21	14	D-	D or F	Yes	Yes	NA	NA	76.6667	77.7778	85.7143	57.1429	66.6667	71.4286	87.5	100	100	40	40.7407	42.8571	42.8571	16.6667	57.1429	37.5	50	80	-36.6667	-42.8571	-14.2857	-50	-14.2857	-50	-50	-20	16.6667	14.8148	14.2857	28.5714	33.3333	28.5714	0	0	0
34	Fall 2017	Control	No	Junior	Female	White	21	11	F	D or F	No	No	NA	NA	53.3333	51.8519	71.4286	0	100	85.7143	12.5	100	100	36.6667	40.7407	57.1429	14.2857	66.6667	71.4286	12.5	100	60	-16.6667	-14.2857	14.2857	-33.3333	-14.2857	0	0	-40	46.6667	48.1481	28.5714	100	0	14.2857	87.5	0	0
35	Fall 2017	Control	No	Junior	Female	Other	21	14	C+	C	Yes	No	NA	1.3833	46.6667	48.1481	42.8571	71.4286	16.6667	57.1429	25	50	80	16.6667	14.8148	14.2857	28.5714	0	0	12.5	0	0	-30	-28.5714	-42.8571	-16.6667	-57.1429	-12.5	-50	-80	33.3333	33.3333	42.8571	0	83.3333	28.5714	37.5	0	20
36	Fall 2017	Control	Yes	Freshman	Female	Other	20	14	D	D or F	Yes	Yes	NA	NA	90	88.8889	100	71.4286	100	85.7143	75	100	100	83.3333	81.4815	85.7143	57.1429	100	71.4286	87.5	75	80	-6.66667	-14.2857	-14.2857	0	-14.2857	12.5	-25	-20	3.33333	3.7037	0	14.2857	0	0	12.5	0	0
37	Fall 2017	Intervention	Yes	Freshman	Female	Other	18	14	C+	C	Missing	No	NA	NA	56.6667	55.5556	42.8571	28.5714	33.3333	71.4286	75	100	80	66.6667	66.6667	42.8571	57.1429	66.6667	71.4286	62.5	100	80	10	0	28.5714	33.3333	0	-12.5	0	0	33.3333	33.3333	42.8571	71.4286	33.3333	28.5714	25	0	20
38	Fall 2017	Control	No	Freshman	Female	Other	21	16	D	D or F	Yes	Yes	NA	NA	93.3333	92.5926	100	85.7143	83.3333	100	100	100	100	90	92.5926	100	71.4286	100	100	87.5	100	100	-3.33333	0	-14.2857	16.6667	0	-12.5	0	0	3.33333	3.7037	0	14.2857	0	0	0	0	0
41	Fall 2017	Control	No	Sophomore	Female	Other	20	15	B+	B	Missing	No	NA	3.2225	16.6667	14.8148	28.5714	0	0	14.2857	37.5	25	40	13.3333	11.1111	28.5714	0	0	14.2857	25	25	20	-3.33333	0	0	0	0	-12.5	0	-20	33.3333	37.037	42.8571	14.2857	100	42.8571	12.5	0	40
42	Fall 2017	Control	No	Senior	Male	White	19	12	B	B	Yes	Yes	NA	3.1289	93.3333	92.5926	85.7143	85.7143	83.3333	100	87.5	100	100	90	92.5926	100	71.4286	100	100	87.5	100	100	-3.33333	14.2857	-14.2857	16.6667	0	0	0	0	3.33333	3.7037	0	14.2857	0	0	12.5	0	0
44	Fall 2017	Intervention	Yes	Sophomore	Female	Other	20	15	C	C	Yes	Yes	NA	3.1433	76.6667	77.7778	100	42.8571	100	71.4286	75	75	60	86.6667	85.1852	100	57.1429	100	85.7143	75	75	80	10	0	14.2857	0	14.2857	0	0	20	13.3333	11.1111	0	42.8571	0	0	0	0	0
45	Fall 2017	Intervention	Yes	Freshman	Female	Black	20	16	C	C	No	Yes	NA	1.7272	26.6667	29.6296	28.5714	28.5714	33.3333	14.2857	25	25	20	33.3333	33.3333	57.1429	0	66.6667	57.1429	0	25	80	6.66667	28.5714	-28.5714	33.3333	42.8571	-25	0	60	6.66667	7.40741	14.2857	0	16.6667	0	12.5	0	0
46	Fall 2017	Control	Yes	Sophomore	Male	Black	20	17	C+	C	Yes	Yes	NA	NA	86.6667	88.8889	100	71.4286	100	100	75	100	100	80	77.7778	85.7143	57.1429	100	100	75	75	100	-6.66667	-14.2857	-14.2857	0	0	0	-25	0	6.66667	7.40741	0	28.5714	0	0	12.5	0	0
47	Fall 2017	Control	Yes	Freshman	Female	White	20	14	D	D or F	No	Yes	NA	NA	50	51.8519	85.7143	0	83.3333	85.7143	25	100	100	43.3333	44.4444	85.7143	0	50	57.1429	37.5	100	60	-6.66667	0	0	-33.3333	-28.5714	12.5	0	-40	0	0	0	0	0	0	0	0	0
48	Fall 2017	Control	No	Senior	Female	Black	20	8	D+	D or F	Yes	Yes	NA	2.8661	36.6667	29.6296	0	57.1429	16.6667	14.2857	37.5	25	20	36.6667	33.3333	14.2857	85.7143	0	28.5714	50	25	40	0	14.2857	28.5714	-16.6667	14.2857	12.5	0	20	56.6667	62.963	85.7143	28.5714	83.3333	85.7143	50	75	60
49	Fall 2017	Control	No	Freshman	Male	Black	20	14	C	C	Yes	Yes	NA	NA	36.6667	40.7407	57.1429	57.1429	50	14.2857	25	25	40	63.3333	62.963	100	28.5714	83.3333	42.8571	62.5	50	60	26.6667	42.8571	-28.5714	33.3333	28.5714	37.5	25	20	10	7.40741	0	0	16.6667	14.2857	0	25	0
50	Fall 2017	Control	No	Junior	Female	Other	19	12	C+	C	Yes	Yes	NA	1.95	90	92.5926	100	100	83.3333	100	87.5	100	100	80	81.4815	100	57.1429	100	85.7143	62.5	75	100	-10	0	-42.8571	16.6667	-14.2857	-25	-25	0	6.66667	3.7037	0	0	0	0	12.5	0	0
51	Fall 2017	Control	No	Freshman	Female	Other	20	14	C	C	Missing	Yes	NA	NA	83.3333	88.8889	85.7143	85.7143	83.3333	100	87.5	75	100	80	81.4815	100	57.1429	66.6667	85.7143	87.5	100	100	-3.33333	14.2857	-28.5714	-16.6667	-14.2857	0	25	0	10	3.7037	0	14.2857	0	0	12.5	0	0
52	Fall 2017	Control	Yes	Sophomore	Male	Other	20	16	C	C	Yes	Yes	NA	2.7523	83.3333	88.8889	100	57.1429	100	85.7143	87.5	100	100	83.3333	85.1852	85.7143	57.1429	100	85.7143	87.5	100	80	0	-14.2857	0	0	0	0	0	-20	6.66667	7.40741	0	28.5714	0	0	12.5	0	0
53	Fall 2017	Control	No	Freshman	Female	Other	20	11	C	C	Yes	Yes	NA	NA	63.3333	62.963	71.4286	100	33.3333	57.1429	75	50	60	76.6667	77.7778	71.4286	71.4286	50	71.4286	87.5	100	80	13.3333	0	-28.5714	16.6667	14.2857	12.5	50	20	30	29.6296	14.2857	0	50	42.8571	25	50	20
54	Fall 2017	Control	No	Junior	Female	Black	20	14	D+	D or F	Yes	Yes	NA	NA	73.3333	70.3704	71.4286	71.4286	33.3333	71.4286	87.5	75	80	80	77.7778	57.1429	85.7143	33.3333	85.7143	87.5	100	80	6.66667	-14.2857	14.2857	0	14.2857	0	25	0	13.3333	14.8148	0	28.5714	16.6667	14.2857	12.5	25	0
55	Fall 2017	Control	No	Sophomore	Female	Black	20	11	F	D or F	No	Yes	NA	NA	70	70.3704	71.4286	71.4286	50	85.7143	62.5	75	100	56.6667	55.5556	57.1429	42.8571	16.6667	57.1429	75	75	80	-13.3333	-14.2857	-28.5714	-33.3333	-28.5714	12.5	0	-20	13.3333	14.8148	0	28.5714	16.6667	14.2857	12.5	25	0
56	Fall 2017	Control	No	Junior	Male	Black	21	13	D	D or F	Yes	Yes	NA	2.6322	80	77.7778	85.7143	71.4286	33.3333	85.7143	87.5	100	100	40	37.037	42.8571	14.2857	16.6667	71.4286	12.5	100	100	-40	-42.8571	-57.1429	-16.6667	-14.2857	-75	0	0	0	0	0	0	0	0	0	0	0
57	Fall 2017	Control	No	Freshman	Female	Black	21	14	D+	D or F	No	Yes	NA	2.7	56.6667	55.5556	57.1429	71.4286	33.3333	71.4286	50	75	60	70	74.0741	71.4286	71.4286	50	71.4286	87.5	75	80	13.3333	14.2857	0	16.6667	0	37.5	0	20	16.6667	18.5185	14.2857	14.2857	50	0	25	0	0
58	Fall 2017	Control	No	Freshman	Female	Black	21	14	C-	C	Yes	Yes	NA	NA	90	88.8889	100	71.4286	83.3333	100	87.5	100	100	93.3333	92.5926	100	100	83.3333	85.7143	100	75	100	3.33333	0	28.5714	0	-14.2857	12.5	-25	0	0	0	0	0	0	0	0	0	0
59	Fall 2017	Control	No	Freshman	Female	Other	20	18	C	C	Missing	No	NA	NA	60	59.2593	57.1429	71.4286	50	71.4286	50	50	100	46.6667	44.4444	42.8571	28.5714	66.6667	57.1429	25	50	60	-13.3333	-14.2857	-42.8571	16.6667	-14.2857	-25	0	-40	6.66667	7.40741	0	0	16.6667	28.5714	0	25	0
60	Fall 2017	Control	Yes	Sophomore	Female	Other	19	13	D	D or F	No	No	NA	2.1963	76.6667	77.7778	100	71.4286	50	100	75	100	100	56.6667	51.8519	57.1429	42.8571	16.6667	71.4286	50	100	60	-20	-42.8571	-28.5714	-33.3333	-28.5714	-25	0	-40	20	18.5185	0	28.5714	33.3333	0	25	0	0
61	Fall 2017	Control	No	Freshman	Female	Black	21	14	C	C	No	No	NA	NA	80	85.1852	100	71.4286	100	100	62.5	100	100	70	70.3704	100	57.1429	83.3333	85.7143	50	75	100	-10	0	-14.2857	-16.6667	-14.2857	-12.5	-25	0	6.66667	7.40741	0	14.2857	0	0	25	0	0
65	Fall 2017	Control	No	Junior	Female	Other	20	15	C	C	No	No	NA	2.7454	63.3333	59.2593	71.4286	28.5714	33.3333	28.5714	87.5	75	80	70	70.3704	85.7143	28.5714	50	57.1429	87.5	100	100	6.66667	14.2857	0	16.6667	28.5714	0	25	20	13.3333	14.8148	28.5714	14.2857	33.3333	28.5714	12.5	25	0
66	Fall 2017	Control	No	Freshman	Male	Black	24	14	C-	C	No	Yes	NA	NA	86.6667	85.1852	85.7143	71.4286	83.3333	85.7143	75	100	100	80	77.7778	85.7143	57.1429	66.6667	85.7143	75	100	100	-6.66667	0	-14.2857	-16.6667	0	0	0	0	10	11.1111	0	28.5714	0	0	25	0	0
67	Fall 2017	Control	Yes	Freshman	Male	Black	23	15	C-	C	Missing	Yes	NA	NA	60	59.2593	71.4286	57.1429	50	57.1429	50	50	60	50	48.1481	71.4286	42.8571	33.3333	57.1429	37.5	75	60	-10	0	-14.2857	-16.6667	0	-12.5	25	0	16.6667	14.8148	14.2857	14.2857	50	14.2857	0	0	0
68	Fall 2017	Control	No	Senior	Female	Black	20	12	B+	B	No	No	NA	NA	60	62.963	100	28.5714	83.3333	71.4286	25	75	80	40	37.037	71.4286	14.2857	33.3333	42.8571	25	50	80	-20	-28.5714	-14.2857	-50	-28.5714	0	-25	0	16.6667	14.8148	0	28.5714	0	0	25	0	0
69	Fall 2017	Control	No	Freshman	Male	Black	19	14	C	C	No	Yes	NA	NA	83.3333	81.4815	85.7143	100	83.3333	71.4286	75	50	80	90	92.5926	100	85.7143	100	85.7143	87.5	100	100	6.66667	14.2857	-14.2857	16.6667	14.2857	12.5	50	20	6.66667	7.40741	14.2857	0	16.6667	0	0	0	0
71	Fall 2017	Control	No	Freshman	Female	Other	20	14	C+	C	No	No	NA	NA	76.6667	77.7778	100	57.1429	100	71.4286	62.5	75	60	73.3333	74.0741	100	57.1429	100	85.7143	50	100	80	-3.33333	0	0	0	14.2857	-12.5	25	20	3.33333	3.7037	0	14.2857	0	0	0	0	0
72	Fall 2017	Control	No	Freshman	Female	Black	19	16	C-	C	Missing	Yes	NA	2.3466	73.3333	77.7778	85.7143	71.4286	66.6667	71.4286	87.5	50	100	56.6667	55.5556	57.1429	0	83.3333	85.7143	50	100	80	-16.6667	-28.5714	-71.4286	16.6667	14.2857	-37.5	50	-20	0	0	0	0	0	0	0	0	0
73	Fall 2017	Control	No	Freshman	Female	Other	18	14	C+	C	Yes	Yes	NA	NA	80	77.7778	85.7143	71.4286	83.3333	85.7143	62.5	100	80	63.3333	62.963	71.4286	57.1429	50	71.4286	62.5	100	80	-16.6667	-14.2857	-14.2857	-33.3333	-14.2857	0	0	0	10	11.1111	0	28.5714	0	0	25	0	0
75	Fall 2017	Control	No	Freshman	Female	White	19	14	B+	B	Yes	Yes	NA	NA	73.3333	77.7778	100	85.7143	66.6667	71.4286	75	75	80	33.3333	29.6296	28.5714	42.8571	66.6667	42.8571	12.5	0	20	-40	-71.4286	-42.8571	0	-28.5714	-62.5	-75	-60	20	14.8148	0	14.2857	33.3333	14.2857	12.5	25	0
76	Fall 2017	Intervention	Yes	Sophomore	Male	Black	20	17	B	B	Missing	Yes	NA	3.1105	70	66.6667	57.1429	71.4286	50	71.4286	62.5	75	100	83.3333	81.4815	100	71.4286	100	100	50	100	100	13.3333	42.8571	0	50	28.5714	-12.5	25	0	0	0	0	0	0	0	0	0	0
78	Fall 2017	Control	No	Freshman	Female	Black	19	15	F	D or F	Yes	Yes	NA	NA	36.6667	37.037	42.8571	14.2857	66.6667	42.8571	0	75	20	43.3333	40.7407	71.4286	0	50	14.2857	37.5	50	80	6.66667	28.5714	-14.2857	-16.6667	-28.5714	37.5	-25	60	20	22.2222	28.5714	42.8571	16.6667	14.2857	37.5	0	0
79	Fall 2017	Intervention	Yes	Freshman	Female	Black	19	15	C	C	Yes	Yes	NA	NA	70	66.6667	57.1429	28.5714	66.6667	85.7143	62.5	100	100	66.6667	62.963	85.7143	42.8571	50	71.4286	62.5	75	100	-3.33333	28.5714	14.2857	-16.6667	-14.2857	0	-25	0	23.3333	25.9259	14.2857	71.4286	0	0	37.5	0	0
80	Fall 2017	Intervention	Yes	Junior	Female	White	19	16	C-	C	No	No	NA	NA	76.6667	74.0741	71.4286	85.7143	66.6667	57.1429	75	75	60	76.6667	77.7778	100	57.1429	83.3333	71.4286	75	75	100	0	28.5714	-28.5714	16.6667	14.2857	0	0	40	0	0	0	0	0	0	0	0	0
81	Fall 2017	Control	No	Senior	Female	Other	19	19	B	B	Yes	No	NA	3.2441	90	88.8889	85.7143	85.7143	83.3333	71.4286	100	100	80	93.3333	92.5926	100	71.4286	100	85.7143	87.5	100	100	3.33333	14.2857	-14.2857	16.6667	14.2857	-12.5	0	20	0	0	0	0	0	0	0	0	0
82	Fall 2017	Control	No	Freshman	Female	White	19	12	D	D or F	No	No	NA	2.0409	90	88.8889	100	85.7143	100	100	62.5	100	100	53.3333	51.8519	71.4286	0	100	85.7143	12.5	100	100	-36.6667	-28.5714	-85.7143	0	-14.2857	-50	0	0	6.66667	7.40741	0	14.2857	0	0	25	0	0
84	Fall 2017	Control	Yes	Freshman	Female	Other	19	14	C+	C	No	Yes	NA	NA	73.3333	70.3704	85.7143	57.1429	83.3333	85.7143	50	100	100	60	59.2593	85.7143	57.1429	66.6667	57.1429	37.5	75	80	-13.3333	0	0	-16.6667	-28.5714	-12.5	-25	-20	20	22.2222	14.2857	28.5714	16.6667	14.2857	37.5	0	0
85	Fall 2017	Control	No	Junior	Male	Black	19	14	F	D or F	No	No	NA	NA	70	70.3704	85.7143	71.4286	50	28.5714	87.5	75	80	76.6667	74.0741	100	57.1429	66.6667	71.4286	75	100	80	6.66667	14.2857	-14.2857	16.6667	42.8571	-12.5	25	0	13.3333	14.8148	0	0	33.3333	28.5714	12.5	0	20
87	Fall 2017	Control	No	Freshman	Female	Other	19	17	B+	B	No	Yes	NA	3.7166	93.3333	96.2963	100	85.7143	100	100	100	100	100	100	100	100	100	100	100	100	100	100	6.66667	0	14.2857	0	0	0	0	0	0	0	0	0	0	0	0	0	0
88	Fall 2017	Control	Yes	Freshman	Female	White	19	15	B+	B	Yes	Yes	NA	NA	73.3333	74.0741	85.7143	57.1429	66.6667	100	75	75	100	60	59.2593	57.1429	71.4286	50	28.5714	62.5	50	60	-13.3333	-28.5714	14.2857	-16.6667	-71.4286	-12.5	-25	-40	3.33333	3.7037	0	0	16.6667	0	0	0	0
89	Fall 2017	Control	Yes	Junior	Female	White	19	15	A	A	No	No	NA	NA	86.6667	85.1852	100	71.4286	83.3333	100	75	100	100	86.6667	85.1852	100	42.8571	100	85.7143	75	100	100	0	0	-28.5714	16.6667	-14.2857	0	0	0	13.3333	14.8148	0	28.5714	16.6667	0	25	0	0
90	Fall 2017	Control	No	Freshman	Male	White	19	15	B+	B	No	No	NA	NA	90	88.8889	85.7143	85.7143	66.6667	100	87.5	100	100	90	88.8889	100	85.7143	100	100	75	100	100	0	14.2857	0	33.3333	0	-12.5	0	0	3.33333	3.7037	0	14.2857	0	0	12.5	0	0
91	Fall 2017	Control	Yes	Sophomore	Male	Black	19	16	C-	C	Yes	No	NA	2.14	90	88.8889	85.7143	71.4286	100	85.7143	87.5	100	80	93.3333	96.2963	100	100	83.3333	85.7143	100	100	100	3.33333	14.2857	28.5714	-16.6667	0	12.5	0	20	0	0	0	0	0	0	0	0	0
92	Fall 2017	Control	No	Junior	Female	Other	19	16	A	A	No	No	NA	NA	86.6667	88.8889	100	71.4286	100	85.7143	75	100	100	86.6667	85.1852	100	71.4286	83.3333	100	75	100	100	0	0	0	-16.6667	14.2857	0	0	0	3.33333	3.7037	0	0	0	0	12.5	0	0
93	Fall 2017	Control	Yes	Freshman	Female	Black	18	16	C	C	No	Yes	NA	NA	80	81.4815	100	57.1429	100	100	75	100	100	83.3333	85.1852	100	57.1429	83.3333	85.7143	87.5	100	100	3.33333	0	0	-16.6667	-14.2857	12.5	0	0	10	7.40741	0	14.2857	0	0	12.5	0	0
95	Fall 2017	Control	No	Junior	Female	Black	19	17	C+	C	No	Yes	NA	3.4786	73.3333	74.0741	71.4286	42.8571	83.3333	85.7143	62.5	100	100	60	59.2593	85.7143	28.5714	66.6667	71.4286	50	100	80	-13.3333	14.2857	-14.2857	-16.6667	-14.2857	-12.5	0	-20	13.3333	11.1111	0	28.5714	0	0	25	0	0
98	Fall 2017	Control	Yes	Senior	Male	White	19	14	A-	A	Yes	Yes	NA	3.9558	90	88.8889	100	71.4286	100	100	75	100	100	86.6667	85.1852	100	71.4286	100	85.7143	75	75	100	-3.33333	0	0	0	-14.2857	0	-25	0	3.33333	3.7037	0	14.2857	0	0	12.5	0	0
100	Fall 2017	Control	No	Junior	Female	Other	19	15	A-	A	Yes	Yes	NA	NA	66.6667	66.6667	85.7143	42.8571	100	100	25	100	100	63.3333	66.6667	85.7143	42.8571	66.6667	85.7143	37.5	100	100	-3.33333	0	0	-33.3333	-14.2857	12.5	0	0	23.3333	25.9259	14.2857	42.8571	0	0	62.5	0	0
101	Fall 2017	Intervention	Yes	Freshman	Female	White	29	15	A+	A	Yes	Yes	NA	NA	76.6667	81.4815	100	42.8571	100	100	62.5	100	100	86.6667	88.8889	85.7143	85.7143	100	100	75	100	100	10	-14.2857	42.8571	0	0	12.5	0	0	10	7.40741	0	14.2857	0	0	12.5	0	0
102	Fall 2017	Control	No	Freshman	Male	Black	19	14	B	B	Missing	Yes	NA	NA	83.3333	81.4815	100	85.7143	66.6667	85.7143	87.5	75	100	76.6667	81.4815	85.7143	85.7143	66.6667	85.7143	100	100	60	-6.66667	-14.2857	0	0	0	12.5	25	-40	3.33333	3.7037	0	14.2857	0	0	0	0	0
104	Fall 2017	Control	No	Junior	Female	Other	19	12	A+	A	No	Yes	NA	NA	66.6667	66.6667	85.7143	14.2857	100	85.7143	62.5	75	80	73.3333	70.3704	100	28.5714	100	71.4286	62.5	50	60	6.66667	14.2857	14.2857	0	-14.2857	0	-25	-20	16.6667	18.5185	14.2857	57.1429	0	0	37.5	0	0
105	Fall 2017	Control	No	Freshman	Male	Other	19	17	C-	C	Missing	No	NA	3.1608	76.6667	74.0741	100	71.4286	83.3333	57.1429	62.5	75	80	73.3333	74.0741	71.4286	57.1429	83.3333	85.7143	62.5	100	80	-3.33333	-28.5714	-14.2857	0	28.5714	0	25	0	6.66667	7.40741	0	0	0	14.2857	12.5	0	20
106	Fall 2017	Control	No	Junior	Female	Other	19	17	B+	B	No	No	NA	2.9614	43.3333	48.1481	42.8571	71.4286	50	57.1429	37.5	50	40	63.3333	62.963	71.4286	14.2857	100	85.7143	37.5	100	100	20	28.5714	-57.1429	50	28.5714	0	50	60	6.66667	7.40741	0	14.2857	0	0	25	0	0
108	Fall 2017	Control	Yes	Freshman	Male	White	23	17	A-	A	No	No	NA	NA	40	40.7407	71.4286	0	83.3333	57.1429	0	75	60	53.3333	51.8519	71.4286	0	100	85.7143	12.5	100	100	13.3333	0	0	16.6667	28.5714	12.5	25	40	36.6667	40.7407	28.5714	85.7143	0	14.2857	75	0	0
112	Fall 2017	Control	No	Junior	Female	Black	26	13	C+	C	No	Yes	NA	2.8964	93.3333	92.5926	100	100	83.3333	85.7143	100	75	100	100	100	100	100	100	100	100	100	100	6.66667	0	0	16.6667	14.2857	0	25	0	3.33333	3.7037	0	0	0	14.2857	0	25	0
113	Fall 2017	Control	Yes	Sophomore	Female	White	20	17	A-	A	Missing	No	NA	4.05	100	100	100	100	100	100	100	100	100	86.6667	88.8889	100	57.1429	100	100	87.5	100	100	-13.3333	0	-42.8571	0	0	-12.5	0	0	0	0	0	0	0	0	0	0	0
114	Fall 2017	Control	No	Freshman	Female	Other	19	14	B-	B	Yes	Yes	NA	NA	36.6667	33.3333	28.5714	0	33.3333	71.4286	37.5	50	40	56.6667	59.2593	71.4286	42.8571	33.3333	71.4286	50	75	100	20	42.8571	42.8571	0	0	12.5	25	60	26.6667	25.9259	28.5714	42.8571	50	0	0	0	20
116	Fall 2017	Control	Yes	Freshman	Male	Black	21	14	C+	C	Yes	Yes	NA	NA	83.3333	85.1852	85.7143	71.4286	83.3333	85.7143	75	75	100	96.6667	96.2963	100	100	100	100	87.5	100	100	13.3333	14.2857	28.5714	16.6667	14.2857	12.5	25	0	10	7.40741	14.2857	14.2857	16.6667	0	12.5	0	0
117	Fall 2017	Control	No	Freshman	Female	Other	19	16	C-	C	Yes	Yes	NA	NA	40	44.4444	57.1429	14.2857	83.3333	42.8571	37.5	50	60	63.3333	62.963	85.7143	42.8571	83.3333	71.4286	50	50	80	23.3333	28.5714	28.5714	0	28.5714	12.5	0	20	23.3333	18.5185	0	57.1429	0	14.2857	25	0	0
118	Fall 2017	Control	No	Freshman	Female	White	26	14	B	B	Yes	Yes	NA	NA	83.3333	85.1852	71.4286	85.7143	83.3333	85.7143	100	100	60	80	81.4815	85.7143	100	66.6667	57.1429	100	50	80	-3.33333	14.2857	14.2857	-16.6667	-28.5714	0	-50	20	0	0	0	0	0	0	0	0	0
119	Fall 2017	Control	Yes	Sophomore	Female	Black	19	14	C-	C	Yes	Yes	NA	2.2033	76.6667	77.7778	85.7143	57.1429	50	71.4286	87.5	100	100	56.6667	55.5556	42.8571	71.4286	16.6667	28.5714	87.5	75	60	-20	-42.8571	14.2857	-33.3333	-42.8571	0	-25	-40	20	22.2222	14.2857	42.8571	50	28.5714	12.5	0	0
120	Fall 2017	Control	Yes	Junior	Female	Other	19	15	B-	B	Yes	Yes	NA	1.9189	56.6667	59.2593	71.4286	71.4286	50	28.5714	62.5	50	80	66.6667	66.6667	71.4286	85.7143	50	57.1429	75	75	60	10	0	14.2857	0	28.5714	12.5	25	-20	23.3333	25.9259	0	28.5714	16.6667	42.8571	25	25	20
121	Fall 2017	Control	Yes	Junior	Female	White	19	16	C	C	No	No	NA	3.1228	40	33.3333	42.8571	28.5714	33.3333	14.2857	25	25	20	40	40.7407	42.8571	28.5714	66.6667	28.5714	25	25	40	0	0	0	33.3333	14.2857	0	0	20	40	44.4444	28.5714	28.5714	50	57.1429	50	50	40
122	Fall 2017	Intervention	Yes	Freshman	Female	Black	18	14	C-	C	No	Yes	NA	NA	80	77.7778	57.1429	57.1429	83.3333	71.4286	87.5	100	80	93.3333	92.5926	100	85.7143	100	85.7143	100	100	80	13.3333	42.8571	28.5714	16.6667	14.2857	12.5	0	0	3.33333	3.7037	0	14.2857	0	0	0	0	0
123	Fall 2017	Control	No	Senior	Female	White	20	16	A-	A	No	No	NA	4.0051	86.6667	92.5926	100	71.4286	100	100	87.5	100	100	90	96.2963	100	85.7143	100	100	87.5	100	100	3.33333	0	14.2857	0	0	0	0	0	10	7.40741	0	28.5714	0	0	12.5	0	0
125	Fall 2017	Control	No	Sophomore	Male	Other	19	16	D+	D or F	Yes	Yes	NA	2.0606	76.6667	77.7778	100	42.8571	66.6667	85.7143	87.5	100	100	60	62.963	85.7143	42.8571	50	85.7143	62.5	100	100	-16.6667	-14.2857	0	-16.6667	0	-25	0	0	13.3333	14.8148	0	42.8571	16.6667	14.2857	0	0	0
126	Fall 2017	Control	No	Freshman	Female	Black	19	14	B-	B	Yes	Yes	NA	NA	73.3333	74.0741	100	14.2857	100	100	62.5	100	100	70	74.0741	85.7143	28.5714	83.3333	85.7143	62.5	100	100	-3.33333	-14.2857	14.2857	-16.6667	-14.2857	0	0	0	20	18.5185	0	57.1429	0	0	25	0	0
128	Fall 2017	Control	Yes	Junior	Male	White	22	17	B+	B	No	No	NA	3.3242	86.6667	88.8889	100	85.7143	100	71.4286	87.5	50	80	90	92.5926	100	85.7143	100	100	87.5	100	100	3.33333	0	0	0	28.5714	0	50	20	0	0	0	0	0	0	0	0	0
129	Fall 2017	Control	No	Junior	Female	White	19	18	A	A	Missing	Yes	NA	NA	36.6667	37.037	42.8571	71.4286	0	14.2857	50	0	20	60	59.2593	28.5714	100	0	71.4286	87.5	75	40	23.3333	-14.2857	28.5714	0	57.1429	37.5	75	20	16.6667	14.8148	0	14.2857	16.6667	14.2857	12.5	50	0
130	Fall 2017	Intervention	Yes	Junior	Female	Other	19	15	A-	A	No	No	NA	NA	50	48.1481	42.8571	42.8571	33.3333	42.8571	75	50	80	43.3333	40.7407	71.4286	28.5714	0	28.5714	37.5	75	80	-6.66667	28.5714	-14.2857	-33.3333	-14.2857	-37.5	25	0	36.6667	37.037	28.5714	42.8571	66.6667	57.1429	12.5	50	0
132	Fall 2017	Control	Yes	Freshman	Male	White	22	14	A+	A	No	No	NA	NA	83.3333	85.1852	100	71.4286	83.3333	100	87.5	100	100	83.3333	85.1852	85.7143	71.4286	83.3333	100	75	100	100	0	-14.2857	0	0	0	-12.5	0	0	6.66667	3.7037	0	14.2857	0	0	0	0	0
133	Fall 2017	Control	No	Freshman	Female	Black	38	14	C-	C	Missing	Yes	NA	NA	83.3333	85.1852	71.4286	85.7143	83.3333	100	87.5	75	100	90	92.5926	100	85.7143	83.3333	100	87.5	100	100	6.66667	28.5714	0	0	0	0	25	0	0	0	0	0	0	0	0	0	0
134	Fall 2017	Control	No	Junior	Male	White	20	17	A+	A	Yes	No	NA	4.1315	70	66.6667	100	28.5714	83.3333	85.7143	62.5	75	100	76.6667	74.0741	100	42.8571	100	71.4286	75	50	100	6.66667	0	14.2857	16.6667	-14.2857	12.5	-25	0	16.6667	18.5185	0	42.8571	0	0	25	0	0
135	Fall 2017	Control	No	Sophomore	Female	Other	18	14	B+	B	Yes	Yes	NA	3.5888	50	48.1481	57.1429	0	50	71.4286	25	100	100	36.6667	33.3333	57.1429	28.5714	33.3333	28.5714	25	50	60	-13.3333	0	28.5714	-16.6667	-42.8571	0	-50	-40	20	18.5185	0	42.8571	0	0	50	0	0
137	Fall 2017	Control	Yes	Junior	Female	White	18	13	B+	B	Yes	Yes	NA	1.3	73.3333	70.3704	71.4286	42.8571	66.6667	85.7143	87.5	75	100	93.3333	92.5926	100	100	83.3333	100	87.5	100	100	20	28.5714	57.1429	16.6667	14.2857	0	25	0	16.6667	18.5185	0	42.8571	16.6667	14.2857	12.5	25	0
138	Fall 2017	Control	No	Junior	Female	White	18	4	B-	B	No	Yes	NA	2.0275	73.3333	74.0741	85.7143	57.1429	66.6667	100	50	100	100	36.6667	37.037	42.8571	28.5714	16.6667	42.8571	37.5	25	40	-36.6667	-42.8571	-28.5714	-50	-57.1429	-12.5	-75	-60	6.66667	7.40741	0	14.2857	0	0	12.5	0	0
139	Fall 2017	Control	Yes	Freshman	Female	Other	18	16	B-	B	No	No	NA	NA	30	25.9259	14.2857	14.2857	0	42.8571	37.5	50	60	40	40.7407	57.1429	0	16.6667	57.1429	50	75	100	10	42.8571	-14.2857	16.6667	14.2857	12.5	25	40	30	29.6296	0	71.4286	33.3333	28.5714	25	0	0
142	Fall 2017	Control	No	Junior	Female	Black	18	13	B	B	Missing	No	NA	3.4933	63.3333	62.963	85.7143	14.2857	100	100	25	100	100	70	70.3704	85.7143	28.5714	100	100	37.5	100	100	6.66667	0	14.2857	0	0	12.5	0	0	23.3333	22.2222	14.2857	57.1429	0	0	50	0	0
143	Fall 2017	Intervention	Yes	Freshman	Female	White	18	14	B	B	Missing	Yes	NA	2.9321	66.6667	66.6667	100	14.2857	83.3333	71.4286	75	75	100	60	59.2593	57.1429	28.5714	66.6667	85.7143	50	100	80	-6.66667	-42.8571	14.2857	-16.6667	14.2857	-25	25	-20	13.3333	11.1111	0	42.8571	0	0	12.5	0	0
145	Fall 2017	Control	No	Junior	Female	White	18	18	B	B	Missing	No	NA	2.7733	46.6667	48.1481	85.7143	28.5714	33.3333	28.5714	37.5	50	80	53.3333	48.1481	42.8571	42.8571	16.6667	57.1429	37.5	100	80	6.66667	-42.8571	14.2857	-16.6667	28.5714	0	50	0	6.66667	7.40741	0	14.2857	16.6667	0	12.5	0	0
149	Fall 2017	Control	No	Freshman	Female	Other	18	14	D	D or F	Yes	Yes	NA	NA	76.6667	77.7778	100	57.1429	83.3333	85.7143	75	75	100	76.6667	77.7778	100	42.8571	83.3333	71.4286	75	75	100	0	0	-14.2857	0	-14.2857	0	0	0	6.66667	7.40741	0	14.2857	16.6667	0	0	0	0
153	Fall 2017	Control	No	Freshman	Male	White	18	13	F	D or F	No	No	NA	NA	63.3333	66.6667	85.7143	42.8571	83.3333	71.4286	75	50	100	80	77.7778	85.7143	57.1429	100	85.7143	75	100	80	16.6667	0	14.2857	16.6667	14.2857	0	50	-20	16.6667	14.8148	0	42.8571	0	0	25	0	0
154	Fall 2017	Control	Yes	Junior	Female	White	18	18	B-	B	No	Yes	NA	3.6238	66.6667	62.963	100	28.5714	83.3333	85.7143	37.5	100	100	93.3333	92.5926	100	71.4286	100	100	87.5	100	100	26.6667	0	42.8571	16.6667	14.2857	50	0	0	6.66667	7.40741	0	28.5714	0	0	12.5	0	0
155	Fall 2017	Control	No	Junior	Female	White	18	12	C+	C	No	No	NA	2.7136	86.6667	88.8889	100	57.1429	100	85.7143	100	100	100	66.6667	70.3704	71.4286	57.1429	33.3333	71.4286	75	100	100	-20	-28.5714	0	-66.6667	-14.2857	-25	0	0	6.66667	3.7037	0	14.2857	0	14.2857	0	0	0
156	Fall 2017	Control	No	Freshman	Male	Black	18	13	F	D or F	Missing	Yes	NA	2.1615	53.3333	51.8519	57.1429	57.1429	33.3333	85.7143	37.5	100	80	26.6667	22.2222	14.2857	28.5714	0	14.2857	50	50	20	-26.6667	-42.8571	-28.5714	-33.3333	-71.4286	12.5	-50	-60	23.3333	25.9259	28.5714	28.5714	33.3333	0	37.5	0	0
157	Fall 2017	Intervention	Yes	Junior	Female	Other	22	21	B	B	Yes	Yes	NA	3.6564	36.6667	33.3333	28.5714	42.8571	16.6667	28.5714	25	25	60	30	29.6296	57.1429	14.2857	33.3333	14.2857	12.5	25	60	-6.66667	28.5714	-28.5714	16.6667	-14.2857	-12.5	0	0	56.6667	59.2593	71.4286	42.8571	83.3333	57.1429	62.5	50	20
158	Fall 2017	Control	No	Freshman	Female	Other	18	14	B	B	Missing	Yes	NA	NA	63.3333	66.6667	57.1429	57.1429	66.6667	85.7143	75	100	60	76.6667	81.4815	71.4286	85.7143	83.3333	85.7143	87.5	75	60	13.3333	14.2857	28.5714	16.6667	0	12.5	-25	0	3.33333	3.7037	0	14.2857	0	0	0	0	0
159	Fall 2017	Control	Yes	Sophomore	Male	White	18	16	C	C	No	Yes	NA	2.7941	36.6667	29.6296	28.5714	0	16.6667	28.5714	37.5	25	40	86.6667	85.1852	85.7143	71.4286	83.3333	85.7143	75	100	100	50	57.1429	71.4286	66.6667	57.1429	37.5	75	60	53.3333	59.2593	71.4286	71.4286	66.6667	42.8571	50	75	60
160	Fall 2017	Control	No	Sophomore	Female	White	18	17	B-	B	Yes	No	NA	3.0851	90	92.5926	100	71.4286	100	85.7143	100	100	100	83.3333	85.1852	100	57.1429	100	85.7143	87.5	100	80	-6.66667	0	-14.2857	0	0	-12.5	0	-20	0	0	0	0	0	0	0	0	0
161	Fall 2017	Control	No	Sophomore	Female	Other	18	12	B+	B	No	No	NA	3.7416	63.3333	66.6667	71.4286	57.1429	50	57.1429	75	50	100	63.3333	62.963	100	28.5714	83.3333	85.7143	62.5	75	80	0	28.5714	-28.5714	33.3333	28.5714	-12.5	25	-20	3.33333	3.7037	0	14.2857	0	0	12.5	0	0
162	Fall 2017	Control	No	Sophomore	Female	Other	19	17	B+	B	Yes	Yes	NA	3.2718	56.6667	51.8519	28.5714	42.8571	33.3333	42.8571	75	50	80	76.6667	74.0741	71.4286	71.4286	66.6667	71.4286	87.5	75	60	20	42.8571	28.5714	33.3333	28.5714	12.5	25	-20	23.3333	25.9259	28.5714	42.8571	33.3333	28.5714	12.5	25	20
163	Fall 2017	Intervention	Yes	Junior	Female	Black	20	12	B	B	Missing	Yes	NA	NA	73.3333	74.0741	57.1429	85.7143	33.3333	71.4286	100	75	80	80	81.4815	85.7143	85.7143	50	71.4286	100	75	100	6.66667	28.5714	0	16.6667	0	0	0	20	6.66667	7.40741	14.2857	0	33.3333	0	0	0	0
165	Fall 2017	Control	Yes	Junior	Male	Black	18	14	B	B	Yes	Yes	NA	0.9928	50	48.1481	57.1429	0	83.3333	85.7143	12.5	100	100	53.3333	51.8519	71.4286	0	100	85.7143	12.5	100	100	3.33333	14.2857	0	16.6667	0	0	0	0	36.6667	37.037	28.5714	57.1429	0	0	75	0	0
167	Fall 2017	Intervention	Yes	Junior	Male	Black	18	12	A+	A	No	Yes	NA	NA	93.3333	92.5926	100	85.7143	100	100	75	100	100	86.6667	88.8889	100	57.1429	100	100	87.5	100	100	-6.66667	0	-28.5714	0	0	12.5	0	0	3.33333	3.7037	0	0	0	0	12.5	0	0
168	Fall 2017	Intervention	Yes	Freshman	Male	White	32	14	B	B	Missing	No	NA	NA	70	70.3704	85.7143	28.5714	83.3333	100	75	100	80	66.6667	66.6667	85.7143	28.5714	66.6667	42.8571	87.5	75	80	-3.33333	0	0	-16.6667	-57.1429	12.5	-25	0	10	11.1111	0	42.8571	0	0	12.5	0	0
169	Fall 2017	Control	No	Freshman	Female	Black	19	14	C+	C	Missing	No	NA	NA	60	59.2593	85.7143	0	66.6667	71.4286	62.5	100	80	70	70.3704	85.7143	28.5714	100	71.4286	62.5	50	60	10	0	28.5714	33.3333	0	0	-50	-20	0	0	0	0	0	0	0	0	0
171	Fall 2017	Control	No	Junior	Female	White	18	17	B	B	No	No	NA	2.0855	60	55.5556	28.5714	57.1429	33.3333	85.7143	50	75	60	30	29.6296	0	57.1429	16.6667	28.5714	37.5	25	20	-30	-28.5714	0	-16.6667	-57.1429	-12.5	-50	-40	3.33333	3.7037	0	0	16.6667	0	0	0	0
173	Fall 2017	Control	No	Senior	Female	White	18	15	B	B	No	No	NA	3.5984	73.3333	74.0741	85.7143	57.1429	66.6667	71.4286	75	75	100	90	88.8889	100	71.4286	100	71.4286	87.5	100	80	16.6667	14.2857	14.2857	33.3333	0	12.5	25	-20	3.33333	3.7037	0	14.2857	0	14.2857	0	0	0
174	Fall 2017	Intervention	Yes	Junior	Male	Black	18	14	B	B	Missing	Yes	NA	3.2492	66.6667	70.3704	85.7143	71.4286	66.6667	28.5714	87.5	50	80	63.3333	59.2593	42.8571	85.7143	16.6667	28.5714	100	50	60	-3.33333	-42.8571	14.2857	-50	0	12.5	0	-20	6.66667	7.40741	0	14.2857	0	28.5714	0	0	20
175	Fall 2017	Control	No	Junior	Female	White	21	15	A	A	Missing	No	NA	4.048	56.6667	55.5556	71.4286	14.2857	66.6667	85.7143	50	75	80	40	40.7407	85.7143	14.2857	50	42.8571	25	25	100	-16.6667	14.2857	0	-16.6667	-42.8571	-25	-50	20	13.3333	14.8148	0	42.8571	0	0	25	0	0
176	Fall 2017	Control	No	Junior	Female	Other	18	16	B-	B	No	No	NA	3.6125	90	92.5926	100	71.4286	100	100	87.5	100	100	76.6667	77.7778	100	42.8571	83.3333	57.1429	87.5	100	80	-13.3333	0	-28.5714	-16.6667	-42.8571	0	0	-20	6.66667	3.7037	0	14.2857	0	0	0	0	0
177	Fall 2017	Control	No	Freshman	Female	White	18	14	A	A	No	No	NA	NA	80	81.4815	100	57.1429	100	85.7143	75	75	100	76.6667	77.7778	71.4286	71.4286	83.3333	85.7143	87.5	75	80	-3.33333	-28.5714	14.2857	-16.6667	0	12.5	0	-20	10	11.1111	0	28.5714	0	14.2857	0	25	0
178	Fall 2017	Intervention	Yes	Freshman	Female	White	18	13	C+	C	No	No	NA	NA	96.6667	100	100	100	100	100	100	100	100	86.6667	88.8889	100	71.4286	100	100	87.5	75	100	-10	0	-28.5714	0	0	-12.5	-25	0	0	0	0	0	0	0	0	0	0
180	Fall 2017	Control	No	Sophomore	Female	White	23	13	D-	D or F	No	Yes	NA	NA	56.6667	55.5556	57.1429	57.1429	33.3333	57.1429	37.5	75	80	80	81.4815	85.7143	57.1429	83.3333	85.7143	87.5	100	80	23.3333	28.5714	0	50	28.5714	50	25	0	16.6667	14.8148	0	14.2857	0	0	37.5	0	0
181	Fall 2017	Intervention	Yes	Sophomore	Female	Other	18	11	C+	C	Yes	Yes	NA	1.9	83.3333	81.4815	100	85.7143	66.6667	71.4286	87.5	100	80	80	77.7778	71.4286	71.4286	66.6667	85.7143	75	100	80	-3.33333	-28.5714	-14.2857	0	14.2857	-12.5	0	0	10	11.1111	0	14.2857	16.6667	28.5714	0	0	20
182	Fall 2017	Control	No	Junior	Female	Other	18	13	B-	B	Yes	Yes	NA	3.1171	73.3333	74.0741	100	14.2857	100	85.7143	62.5	100	100	73.3333	74.0741	100	28.5714	100	85.7143	75	75	100	0	0	14.2857	0	0	12.5	-25	0	6.66667	7.40741	0	28.5714	0	0	12.5	0	0
183	Fall 2017	Control	No	Freshman	Female	Other	18	17	B-	B	Yes	Yes	NA	NA	83.3333	85.1852	100	57.1429	83.3333	85.7143	87.5	100	100	80	77.7778	71.4286	57.1429	50	57.1429	87.5	100	100	-3.33333	-28.5714	0	-33.3333	-28.5714	0	0	0	6.66667	7.40741	0	28.5714	0	0	12.5	0	0
185	Fall 2017	Control	No	Junior	Female	Black	18	14	C	C	Yes	Yes	NA	NA	33.3333	29.6296	14.2857	14.2857	0	57.1429	25	100	60	36.6667	37.037	71.4286	0	66.6667	42.8571	0	25	80	3.33333	57.1429	-14.2857	66.6667	-14.2857	-25	-75	20	16.6667	18.5185	14.2857	28.5714	50	14.2857	12.5	0	0
186	Fall 2017	Control	No	Freshman	Female	White	18	14	C	C	Missing	Yes	NA	NA	83.3333	81.4815	85.7143	57.1429	66.6667	85.7143	87.5	100	100	56.6667	51.8519	42.8571	42.8571	50	57.1429	62.5	75	60	-26.6667	-42.8571	-14.2857	-16.6667	-28.5714	-25	-25	-40	0	0	0	0	0	0	0	0	0
187	Fall 2017	Intervention	Yes	Junior	Male	Black	18	14	F	D or F	Yes	Yes	NA	NA	50	48.1481	57.1429	28.5714	33.3333	57.1429	50	75	80	50	48.1481	71.4286	28.5714	33.3333	42.8571	37.5	50	60	0	14.2857	0	0	-14.2857	-12.5	-25	-20	0	0	0	0	0	0	0	0	0
191	Fall 2017	Control	No	Senior	Female	White	18	10	B+	B	No	No	NA	3.451	60	59.2593	71.4286	85.7143	33.3333	0	75	25	40	53.3333	51.8519	42.8571	57.1429	33.3333	42.8571	75	50	20	-6.66667	-28.5714	-28.5714	0	42.8571	0	25	-20	6.66667	3.7037	0	14.2857	0	14.2857	0	0	0
193	Fall 2017	Control	Yes	Freshman	Male	Black	19	14	C	C	No	Yes	NA	NA	80	81.4815	100	71.4286	66.6667	100	87.5	100	100	53.3333	51.8519	100	14.2857	66.6667	42.8571	37.5	50	60	-26.6667	0	-57.1429	0	-57.1429	-50	-50	-40	6.66667	3.7037	0	14.2857	0	0	0	0	0
194	Fall 2017	Control	No	Sophomore	Female	Black	18	14	D+	D or F	No	No	NA	2.7516	56.6667	51.8519	57.1429	28.5714	33.3333	42.8571	50	75	80	70	66.6667	71.4286	42.8571	50	42.8571	75	75	80	13.3333	14.2857	14.2857	16.6667	0	25	0	0	23.3333	25.9259	28.5714	42.8571	33.3333	28.5714	12.5	25	20
196	Fall 2017	Control	Yes	Junior	Male	Black	18	10	F	D or F	No	No	NA	1.6447	76.6667	77.7778	85.7143	71.4286	66.6667	100	62.5	100	100	96.6667	96.2963	100	85.7143	100	100	87.5	100	100	20	14.2857	14.2857	33.3333	0	25	0	0	16.6667	14.8148	0	28.5714	0	0	37.5	0	0
197	Fall 2017	Control	No	Sophomore	Male	White	24	13	D-	D or F	Yes	No	NA	1.8555	83.3333	81.4815	100	71.4286	83.3333	85.7143	87.5	50	100	76.6667	74.0741	100	57.1429	66.6667	85.7143	87.5	50	100	-6.66667	0	-14.2857	-16.6667	0	0	0	0	3.33333	3.7037	0	14.2857	0	0	12.5	0	0
199	Fall 2017	Intervention	Yes	Sophomore	Female	White	18	12	C	C	Yes	Yes	NA	1.923	80	81.4815	85.7143	85.7143	50	85.7143	75	100	100	73.3333	74.0741	85.7143	71.4286	33.3333	85.7143	87.5	75	100	-6.66667	0	-14.2857	-16.6667	0	12.5	-25	0	6.66667	7.40741	0	14.2857	16.6667	0	12.5	0	0
200	Fall 2017	Control	No	Freshman	Female	Black	18	14	C	C	Missing	Yes	NA	NA	100	100	100	100	100	100	100	100	100	96.6667	96.2963	85.7143	100	83.3333	100	100	100	100	-3.33333	-14.2857	0	-16.6667	0	0	0	0	0	0	0	0	0	0	0	0	0
201	Fall 2017	Control	No	Freshman	Female	Other	18	16	C+	C	Yes	No	NA	NA	86.6667	85.1852	85.7143	57.1429	100	100	87.5	100	80	100	100	100	100	100	100	100	100	100	13.3333	14.2857	42.8571	0	0	12.5	0	20	3.33333	3.7037	0	14.2857	0	0	12.5	0	0
202	Fall 2017	Intervention	Yes	Freshman	Male	Other	18	14	D+	D or F	Yes	Yes	NA	NA	76.6667	81.4815	100	85.7143	83.3333	100	75	75	100	60	59.2593	57.1429	57.1429	50	57.1429	62.5	75	80	-16.6667	-42.8571	-28.5714	-33.3333	-42.8571	-12.5	0	-20	3.33333	0	0	0	0	0	0	0	0
203	Fall 2017	Intervention	Yes	Freshman	Male	Other	18	14	WF	D or F	No	Yes	NA	NA	46.6667	44.4444	42.8571	14.2857	50	28.5714	75	25	60	53.3333	51.8519	42.8571	57.1429	33.3333	42.8571	62.5	25	40	6.66667	0	42.8571	-16.6667	14.2857	-12.5	0	-20	10	11.1111	0	28.5714	16.6667	14.2857	12.5	0	0
204	Fall 2017	Intervention	Yes	Freshman	Male	Black	18	18	F	D or F	Yes	Yes	NA	NA	66.6667	66.6667	85.7143	42.8571	33.3333	71.4286	75	100	100	53.3333	55.5556	57.1429	57.1429	33.3333	28.5714	75	75	40	-13.3333	-28.5714	14.2857	0	-42.8571	0	-25	-60	0	0	0	0	0	0	0	0	0
205	Fall 2017	Control	No	Freshman	Male	White	18	15	C+	C	Missing	Yes	NA	NA	76.6667	77.7778	85.7143	71.4286	83.3333	85.7143	75	75	100	73.3333	74.0741	100	57.1429	83.3333	100	62.5	75	100	-3.33333	14.2857	-14.2857	0	14.2857	-12.5	0	0	10	11.1111	0	28.5714	0	14.2857	12.5	0	0
206	Fall 2017	Control	Yes	Junior	Female	Black	18	17	C+	C	Missing	Yes	NA	2.2363	73.3333	77.7778	100	57.1429	100	85.7143	50	100	100	90	92.5926	100	85.7143	83.3333	100	100	100	100	16.6667	0	28.5714	-16.6667	14.2857	50	0	0	3.33333	3.7037	0	14.2857	0	0	0	0	0
207	Fall 2017	Intervention	Yes	Junior	Female	Black	18	10	A-	A	No	Yes	NA	NA	93.3333	92.5926	100	85.7143	100	100	87.5	100	100	83.3333	81.4815	85.7143	57.1429	100	71.4286	87.5	75	80	-10	-14.2857	-28.5714	0	-28.5714	0	-25	-20	3.33333	3.7037	0	0	0	0	12.5	0	0
208	Fall 2017	Intervention	Yes	Freshman	Female	White	18	14	F	D or F	Yes	Yes	NA	NA	83.3333	85.1852	100	57.1429	100	100	62.5	100	100	93.3333	92.5926	100	85.7143	100	85.7143	100	100	80	10	0	28.5714	0	-14.2857	37.5	0	-20	10	11.1111	0	28.5714	0	0	25	0	0
209	Fall 2017	Intervention	Yes	Junior	Male	Black	18	14	A-	A	No	Yes	NA	NA	76.6667	74.0741	100	57.1429	83.3333	42.8571	87.5	50	80	86.6667	85.1852	85.7143	85.7143	83.3333	71.4286	75	75	60	10	-14.2857	28.5714	0	28.5714	-12.5	25	-20	10	11.1111	0	14.2857	0	28.5714	12.5	25	20
210	Fall 2017	Intervention	Yes	Freshman	Male	White	19	14	B+	B	Yes	Yes	NA	NA	73.3333	74.0741	71.4286	71.4286	50	71.4286	87.5	75	80	86.6667	88.8889	100	71.4286	83.3333	85.7143	87.5	100	100	13.3333	28.5714	0	33.3333	14.2857	0	25	20	3.33333	3.7037	0	14.2857	0	0	12.5	0	0
214	Fall 2017	Intervention	Yes	Senior	Female	White	18	16	B	B	Yes	No	NA	3.4718	83.3333	81.4815	100	57.1429	100	100	62.5	100	100	76.6667	77.7778	85.7143	71.4286	100	57.1429	87.5	50	60	-6.66667	-14.2857	14.2857	0	-42.8571	25	-50	-40	6.66667	7.40741	0	28.5714	0	0	12.5	0	0
215	Fall 2017	Control	No	Sophomore	Female	White	18	14	B+	B	No	No	NA	3.8545	66.6667	62.963	71.4286	42.8571	33.3333	57.1429	87.5	75	100	66.6667	62.963	85.7143	28.5714	50	71.4286	62.5	100	80	0	14.2857	-14.2857	16.6667	14.2857	-25	25	-20	16.6667	18.5185	14.2857	42.8571	16.6667	14.2857	12.5	25	0
216	Fall 2017	Control	No	Junior	Male	Black	18	12	A+	A	No	Yes	NA	4.3	83.3333	81.4815	71.4286	100	33.3333	57.1429	100	75	100	80	77.7778	85.7143	57.1429	66.6667	85.7143	100	100	80	-3.33333	14.2857	-42.8571	33.3333	28.5714	0	25	-20	3.33333	3.7037	0	0	16.6667	0	0	0	0
217	Fall 2017	Control	No	Freshman	Female	Black	40	14	C+	C	No	Yes	NA	NA	86.6667	88.8889	100	85.7143	83.3333	85.7143	87.5	100	100	90	88.8889	100	85.7143	66.6667	85.7143	87.5	100	100	3.33333	0	0	-16.6667	0	0	0	0	0	0	0	0	0	0	0	0	0
218	Fall 2017	Intervention	Yes	Junior	Female	White	19	15	B-	B	Yes	No	NA	NA	90	88.8889	71.4286	100	66.6667	100	100	100	100	73.3333	70.3704	71.4286	71.4286	66.6667	85.7143	50	100	80	-16.6667	0	-28.5714	0	-14.2857	-50	0	-20	0	0	0	0	0	0	0	0	0
220	Fall 2017	Intervention	Yes	Junior	Female	White	18	14	A+	A	No	No	NA	NA	83.3333	85.1852	100	71.4286	83.3333	100	75	100	100	73.3333	74.0741	100	28.5714	66.6667	71.4286	87.5	100	100	-10	0	-42.8571	-16.6667	-28.5714	12.5	0	0	0	0	0	0	0	0	0	0	0
224	Fall 2017	Control	No	Freshman	Female	Black	18	14	C-	C	Yes	Yes	NA	NA	80	77.7778	100	57.1429	83.3333	85.7143	75	75	100	96.6667	96.2963	100	85.7143	100	100	87.5	100	100	16.6667	0	28.5714	16.6667	14.2857	12.5	25	0	0	0	0	0	0	0	0	0	0
225	Fall 2017	Control	No	Junior	Female	Other	25	12	A	A	Yes	No	NA	NA	80	81.4815	100	71.4286	83.3333	71.4286	62.5	100	100	80	81.4815	100	57.1429	83.3333	71.4286	75	75	80	0	0	-14.2857	0	0	12.5	-25	-20	6.66667	7.40741	0	14.2857	0	0	25	0	0
226	Fall 2017	Control	No	Freshman	Female	Other	18	14	C	C	Missing	No	NA	NA	30	25.9259	14.2857	14.2857	33.3333	14.2857	37.5	0	20	6.66667	7.40741	0	0	16.6667	0	12.5	0	0	-23.3333	-14.2857	-14.2857	-16.6667	-14.2857	-25	0	-20	3.33333	0	0	0	0	0	0	0	0
227	Fall 2017	Control	Yes	Freshman	Female	Other	18	14	D+	D or F	Yes	Yes	NA	NA	70	70.3704	85.7143	42.8571	66.6667	100	50	100	100	76.6667	77.7778	100	28.5714	83.3333	85.7143	75	100	100	6.66667	14.2857	-14.2857	16.6667	-14.2857	25	0	0	6.66667	7.40741	0	14.2857	0	0	25	0	0
229	Fall 2017	Control	No	Freshman	Female	White	18	16	D+	D or F	No	No	NA	NA	56.6667	55.5556	57.1429	42.8571	83.3333	71.4286	37.5	50	60	46.6667	44.4444	85.7143	14.2857	100	42.8571	25	25	60	-10	28.5714	-28.5714	16.6667	-28.5714	-12.5	-25	0	6.66667	7.40741	0	28.5714	0	0	12.5	0	0
230	Fall 2017	Control	No	Freshman	Female	White	18	13	B-	B	Missing	No	NA	NA	56.6667	55.5556	71.4286	28.5714	66.6667	57.1429	62.5	75	60	66.6667	62.963	100	28.5714	66.6667	71.4286	75	75	80	10	28.5714	0	0	14.2857	12.5	0	20	20	22.2222	0	42.8571	0	28.5714	25	25	20
232	Fall 2017	Control	Yes	Freshman	Male	Other	18	14	F	D or F	Yes	Yes	NA	NA	93.3333	96.2963	85.7143	100	100	100	100	100	100	80	85.1852	85.7143	71.4286	100	100	75	100	100	-13.3333	0	-28.5714	0	0	-25	0	0	3.33333	0	0	0	0	0	0	0	0
233	Fall 2017	Control	No	Freshman	Female	White	18	15	B-	B	Missing	No	NA	NA	43.3333	37.037	42.8571	28.5714	33.3333	14.2857	50	0	40	70	66.6667	71.4286	42.8571	66.6667	71.4286	75	100	60	26.6667	28.5714	14.2857	33.3333	57.1429	25	100	20	26.6667	29.6296	14.2857	42.8571	50	42.8571	25	25	40
234	Fall 2017	Intervention	Yes	Freshman	Female	White	18	14	B	B	No	No	NA	NA	70	66.6667	100	0	83.3333	85.7143	62.5	100	100	30	29.6296	28.5714	42.8571	33.3333	42.8571	12.5	25	20	-40	-71.4286	42.8571	-50	-42.8571	-50	-75	-80	6.66667	7.40741	0	28.5714	0	0	12.5	0	0
235	Fall 2017	Control	Yes	Freshman	Female	White	18	16	D+	D or F	Yes	Yes	NA	NA	33.3333	33.3333	57.1429	0	33.3333	28.5714	12.5	50	60	16.6667	14.8148	28.5714	0	33.3333	0	0	0	40	-16.6667	-28.5714	0	0	-28.5714	-12.5	-50	-20	13.3333	14.8148	14.2857	42.8571	16.6667	28.5714	0	0	0
238	Fall 2017	Control	No	Freshman	Female	Black	18	14	D	D or F	No	No	NA	NA	76.6667	74.0741	71.4286	85.7143	66.6667	71.4286	87.5	25	80	63.3333	62.963	57.1429	71.4286	33.3333	85.7143	87.5	50	60	-13.3333	-14.2857	-14.2857	-33.3333	14.2857	0	25	-20	0	0	0	0	0	0	0	0	0
239	Fall 2017	Control	No	Sophomore	Female	Other	18	14	A	A	Yes	Yes	NA	2	76.6667	74.0741	85.7143	71.4286	50	85.7143	62.5	100	100	86.6667	85.1852	100	57.1429	100	100	75	100	100	10	14.2857	-14.2857	50	14.2857	12.5	0	0	13.3333	14.8148	0	28.5714	16.6667	14.2857	25	0	0
240	Fall 2017	Control	Yes	Freshman	Female	Other	27	14	B+	B	No	Yes	NA	NA	83.3333	85.1852	100	71.4286	83.3333	85.7143	100	75	100	66.6667	66.6667	71.4286	14.2857	83.3333	71.4286	62.5	100	80	-16.6667	-28.5714	-57.1429	0	-14.2857	-37.5	25	-20	10	7.40741	0	14.2857	16.6667	0	0	0	0
241	Fall 2017	Control	No	Sophomore	Male	White	21	14	A+	A	No	Yes	NA	NA	76.6667	77.7778	100	57.1429	83.3333	85.7143	75	75	100	76.6667	77.7778	100	71.4286	66.6667	85.7143	62.5	100	100	0	0	14.2857	-16.6667	0	-12.5	25	0	13.3333	14.8148	0	28.5714	16.6667	0	12.5	0	0
242	Fall 2017	Control	No	Freshman	Female	Black	20	14	C	C	No	No	NA	NA	86.6667	85.1852	100	71.4286	100	71.4286	87.5	75	80	83.3333	81.4815	100	71.4286	100	71.4286	75	75	80	-3.33333	0	0	0	0	-12.5	0	0	3.33333	3.7037	0	14.2857	0	0	0	0	0
245	Fall 2017	Control	Yes	Freshman	Male	Black	19	14	C+	C	Yes	Yes	NA	NA	76.6667	74.0741	100	57.1429	83.3333	71.4286	75	75	80	66.6667	66.6667	100	42.8571	100	71.4286	50	25	100	-10	0	-14.2857	16.6667	0	-25	-50	20	13.3333	14.8148	0	42.8571	0	14.2857	25	0	0
246	Fall 2017	Control	No	Freshman	Female	Other	18	17	C-	C	Missing	No	NA	3.0347	80	77.7778	85.7143	57.1429	66.6667	71.4286	87.5	100	80	76.6667	74.0741	100	42.8571	83.3333	71.4286	75	100	80	-3.33333	14.2857	-14.2857	16.6667	0	-12.5	0	0	3.33333	3.7037	0	0	16.6667	0	0	0	0
247	Fall 2017	Control	No	Freshman	Female	Other	37	14	D-	D or F	No	Yes	NA	NA	83.3333	88.8889	100	57.1429	100	100	75	100	100	90	92.5926	100	71.4286	100	100	87.5	100	100	6.66667	0	14.2857	0	0	12.5	0	0	6.66667	0	0	0	0	0	0	0	0
248	Fall 2017	Control	No	Freshman	Female	White	20	14	A-	A	No	Yes	NA	NA	56.6667	59.2593	57.1429	42.8571	83.3333	71.4286	75	50	60	66.6667	66.6667	85.7143	71.4286	50	57.1429	75	25	100	10	28.5714	28.5714	-33.3333	-14.2857	0	-25	40	16.6667	14.8148	0	28.5714	16.6667	14.2857	12.5	0	0
249	Fall 2017	Intervention	Yes	Sophomore	Female	Other	20	13	C+	C	Yes	Yes	NA	2.6615	96.6667	100	100	100	100	100	100	100	100	93.3333	92.5926	100	100	83.3333	100	87.5	100	100	-3.33333	0	0	-16.6667	0	-12.5	0	0	0	0	0	0	0	0	0	0	0
250	Fall 2017	Control	Yes	Junior	Female	White	18	12	A	A	No	No	NA	NA	73.3333	74.0741	85.7143	71.4286	33.3333	85.7143	75	100	100	76.6667	77.7778	71.4286	85.7143	33.3333	85.7143	100	100	80	3.33333	-14.2857	14.2857	0	0	25	0	-20	23.3333	22.2222	14.2857	28.5714	50	14.2857	25	0	0
251	Fall 2017	Control	Yes	Freshman	Male	White	19	14	F	D or F	Yes	Yes	NA	NA	56.6667	55.5556	42.8571	57.1429	50	57.1429	62.5	50	60	63.3333	62.963	42.8571	57.1429	50	71.4286	75	75	60	6.66667	0	0	0	14.2857	12.5	25	0	13.3333	14.8148	14.2857	14.2857	33.3333	0	12.5	25	0
253	Fall 2017	Intervention	Yes	Junior	Female	Black	18	13	B	B	No	Yes	NA	NA	63.3333	62.963	57.1429	85.7143	16.6667	57.1429	87.5	50	60	73.3333	74.0741	57.1429	85.7143	50	85.7143	75	100	100	10	0	0	33.3333	28.5714	-12.5	50	40	23.3333	25.9259	14.2857	0	66.6667	28.5714	12.5	50	40
254	Fall 2017	Control	No	Freshman	Female	White	22	15	B	B	No	No	NA	NA	86.6667	92.5926	85.7143	100	83.3333	71.4286	100	100	80	86.6667	85.1852	85.7143	57.1429	100	100	87.5	100	100	0	0	-42.8571	16.6667	28.5714	-12.5	0	20	3.33333	0	0	0	0	0	0	0	0
255	Fall 2017	Control	No	Freshman	Female	White	21	15	F	D or F	No	No	NA	NA	76.6667	77.7778	100	57.1429	66.6667	85.7143	75	100	100	83.3333	81.4815	100	57.1429	100	100	75	75	100	6.66667	0	0	33.3333	14.2857	0	-25	0	13.3333	14.8148	0	28.5714	33.3333	14.2857	0	0	0
256	Fall 2017	Control	No	Junior	Male	Black	19	13	C+	C	Yes	Yes	NA	NA	90	88.8889	85.7143	85.7143	100	100	87.5	100	80	93.3333	96.2963	85.7143	100	100	100	100	100	80	3.33333	0	14.2857	0	0	12.5	0	0	6.66667	7.40741	0	14.2857	0	0	12.5	0	0
257	Fall 2017	Control	No	Freshman	Female	Black	19	14	C	C	No	Yes	NA	NA	60	59.2593	100	14.2857	83.3333	71.4286	50	100	80	76.6667	81.4815	100	42.8571	100	100	75	100	100	16.6667	0	28.5714	16.6667	28.5714	25	0	20	3.33333	3.7037	0	14.2857	0	0	12.5	0	0
258	Fall 2017	Intervention	Yes	Freshman	Female	White	18	14	C-	C	Yes	Yes	NA	NA	76.6667	77.7778	100	57.1429	83.3333	85.7143	87.5	50	100	86.6667	88.8889	100	71.4286	100	100	87.5	75	100	10	0	14.2857	16.6667	14.2857	0	25	0	6.66667	7.40741	0	14.2857	0	14.2857	0	25	0
259	Fall 2017	Intervention	Yes	Junior	Male	Black	22	17	A-	A	Missing	Yes	NA	3.9625	66.6667	66.6667	100	14.2857	83.3333	57.1429	62.5	75	100	93.3333	92.5926	100	85.7143	83.3333	85.7143	87.5	100	100	26.6667	0	71.4286	0	28.5714	25	25	0	30	29.6296	0	85.7143	16.6667	28.5714	37.5	0	0
260	Fall 2017	Control	No	Sophomore	Male	Other	22	17	B	B	Yes	Yes	NA	3.023	56.6667	55.5556	85.7143	42.8571	83.3333	71.4286	25	75	80	80	77.7778	100	57.1429	83.3333	71.4286	75	50	80	23.3333	14.2857	14.2857	0	0	50	-25	0	13.3333	14.8148	14.2857	14.2857	0	14.2857	25	0	20
261	Fall 2017	Control	No	Senior	Male	White	21	16	B+	B	No	No	NA	3.7393	96.6667	96.2963	85.7143	100	100	100	100	100	100	93.3333	92.5926	85.7143	85.7143	100	100	87.5	100	100	-3.33333	0	-14.2857	0	0	-12.5	0	0	0	0	0	0	0	0	0	0	0
262	Fall 2017	Intervention	Yes	Freshman	Female	Black	24	14	C	C	Yes	Yes	NA	NA	36.6667	33.3333	28.5714	42.8571	0	42.8571	50	50	40	30	25.9259	14.2857	14.2857	0	28.5714	50	25	0	-6.66667	-14.2857	-28.5714	0	-14.2857	0	-25	-40	23.3333	25.9259	14.2857	28.5714	66.6667	28.5714	12.5	25	0
264	Fall 2017	Control	Yes	Sophomore	Female	White	18	16	C	C	No	No	NA	3.0266	93.3333	92.5926	100	100	100	85.7143	87.5	75	100	96.6667	96.2963	100	100	100	100	87.5	100	100	3.33333	0	0	0	14.2857	0	25	0	0	0	0	0	0	0	0	0	0
266	Fall 2017	Control	No	Freshman	Female	Other	22	14	C	C	Yes	Yes	NA	NA	70	70.3704	85.7143	28.5714	100	71.4286	75	75	100	66.6667	70.3704	85.7143	42.8571	83.3333	71.4286	50	100	100	-3.33333	0	14.2857	-16.6667	0	-25	25	0	6.66667	7.40741	14.2857	14.2857	0	0	12.5	0	0
267	Fall 2017	Control	Yes	Sophomore	Male	White	18	13	B	B	No	No	NA	3.76	53.3333	51.8519	57.1429	28.5714	50	57.1429	62.5	50	60	56.6667	55.5556	28.5714	42.8571	66.6667	100	62.5	100	40	3.33333	-28.5714	14.2857	16.6667	42.8571	0	50	-20	10	11.1111	0	14.2857	0	14.2857	12.5	25	0
268	Fall 2017	Control	No	NA	Female	NA	19	12	A	A	No	No	NA	3.7163	70	70.3704	100	28.5714	83.3333	71.4286	62.5	50	80	86.6667	88.8889	85.7143	71.4286	100	100	87.5	100	80	16.6667	-14.2857	42.8571	16.6667	28.5714	25	50	0	10	11.1111	0	28.5714	0	14.2857	12.5	25	0
269	Fall 2017	Intervention	Yes	Senior	Male	White	20	13	D	D or F	No	Yes	NA	2.9352	50	44.4444	57.1429	28.5714	66.6667	28.5714	37.5	0	80	50	48.1481	71.4286	0	83.3333	71.4286	12.5	100	100	0	14.2857	-28.5714	16.6667	42.8571	-25	100	20	13.3333	14.8148	0	42.8571	0	0	25	0	0
271	Fall 2017	Control	No	Freshman	Female	Black	18	13	D+	D or F	Yes	Yes	NA	NA	53.3333	48.1481	100	14.2857	66.6667	28.5714	25	25	80	86.6667	85.1852	100	71.4286	100	85.7143	75	75	100	33.3333	0	57.1429	33.3333	57.1429	50	50	20	10	11.1111	0	28.5714	0	0	25	0	0
274	Fall 2017	Control	No	Freshman	Male	Other	22	14	B+	B	No	Yes	NA	NA	66.6667	66.6667	85.7143	42.8571	50	57.1429	75	75	80	76.6667	74.0741	85.7143	57.1429	83.3333	57.1429	87.5	75	80	10	0	14.2857	33.3333	0	12.5	0	0	13.3333	11.1111	0	14.2857	16.6667	14.2857	0	25	0
275	Fall 2017	Control	No	Freshman	Female	Other	30	14	C	C	Yes	No	NA	NA	76.6667	74.0741	85.7143	57.1429	50	71.4286	62.5	100	100	50	51.8519	85.7143	28.5714	33.3333	71.4286	37.5	75	100	-26.6667	0	-28.5714	-16.6667	0	-25	-25	0	3.33333	3.7037	0	14.2857	0	0	0	0	0
276	Fall 2017	Control	No	Sophomore	Female	White	25	16	B+	B	No	Yes	NA	3.6233	93.3333	96.2963	100	85.7143	100	100	100	100	100	96.6667	96.2963	100	85.7143	100	100	100	100	100	3.33333	0	0	0	0	0	0	0	3.33333	3.7037	0	14.2857	0	0	0	0	0
277	Fall 2017	Control	No	Freshman	Male	Other	21	15	C-	C	No	Yes	NA	NA	96.6667	96.2963	85.7143	100	100	100	100	100	100	96.6667	96.2963	100	85.7143	100	100	87.5	100	100	0	14.2857	-14.2857	0	0	-12.5	0	0	3.33333	3.7037	14.2857	0	0	0	0	0	0
278	Fall 2017	Control	Yes	Sophomore	Female	Black	18	14	B	B	Missing	Yes	NA	3.5343	73.3333	77.7778	100	42.8571	83.3333	71.4286	75	100	100	90	96.2963	100	85.7143	100	85.7143	100	100	100	16.6667	0	42.8571	16.6667	14.2857	25	0	0	26.6667	22.2222	0	57.1429	16.6667	28.5714	25	0	0
279	Fall 2017	Intervention	Yes	Junior	Male	Other	18	16	A	A	Yes	Yes	NA	NA	40	44.4444	71.4286	0	66.6667	71.4286	12.5	75	100	63.3333	62.963	85.7143	42.8571	83.3333	71.4286	37.5	100	80	23.3333	14.2857	42.8571	16.6667	0	25	25	-20	10	7.40741	0	28.5714	0	0	0	0	0
280	Fall 2017	Control	No	Senior	Female	White	26	13	B	B	No	Yes	NA	3.6735	76.6667	77.7778	100	71.4286	100	71.4286	62.5	75	80	86.6667	88.8889	100	85.7143	100	71.4286	87.5	75	100	10	0	14.2857	0	0	25	0	20	13.3333	11.1111	0	14.2857	0	28.5714	12.5	25	20
281	Fall 2017	Intervention	Yes	Freshman	Female	Other	22	14	D-	D or F	Yes	No	NA	NA	73.3333	74.0741	85.7143	71.4286	50	85.7143	75	100	80	90	88.8889	100	71.4286	100	85.7143	87.5	75	100	16.6667	14.2857	0	50	0	12.5	-25	20	20	18.5185	14.2857	14.2857	50	0	25	0	0
1000	Spring 2018	Intervention	No	Junior	Male	Black	48	12		NA	Yes	Yes	No	NA	90	92.5926	100	85.7143	100	100	75	100	100	96.6667	96.2963	100	100	100	100	100	75	100	6.66667	0	14.2857	0	0	25	-25	0	3.33333	0	0	0	0	0	0	0	0
1001	Spring 2018	Control	Yes	Junior	Female	Black	27	13		NA	No	No	No	3.81	90	92.5926	100	100	100	71.4286	100	75	80	90	92.5926	100	85.7143	100	71.4286	100	100	80	0	0	-14.2857	0	0	0	25	0	6.66667	3.7037	0	0	0	14.2857	0	0	20
1002	Spring 2018	Control	No	Junior	Male	White	35	8		NA	No	No	No	4.13	93.3333	92.5926	100	85.7143	100	100	75	100	100	100	100	100	100	100	100	100	100	100	6.66667	0	14.2857	0	0	25	0	0	3.33333	3.7037	0	0	0	0	12.5	0	0
1003	Spring 2018	Control	No	Junior	Female	White	32	14		NA	Yes	No	Yes	3.58	83.3333	85.1852	85.7143	85.7143	66.6667	85.7143	100	75	100	83.3333	85.1852	100	85.7143	66.6667	71.4286	100	75	100	0	14.2857	0	0	-14.2857	0	0	0	0	0	0	0	0	0	0	0	0
1005	Spring 2018	Control	No	Senior	Female	White	33	12		NA	No	No	No	3.48	90	88.8889	85.7143	100	66.6667	71.4286	100	75	100	73.3333	74.0741	100	57.1429	50	100	75	100	100	-16.6667	14.2857	-42.8571	-16.6667	28.5714	-25	25	0	3.33333	3.7037	0	0	16.6667	0	0	0	0
1007	Spring 2018	Intervention	Yes	Junior	Female	Black	25	18		NA	No	Yes	No	3.33	76.6667	77.7778	71.4286	85.7143	50	71.4286	87.5	100	100	83.3333	85.1852	57.1429	100	50	85.7143	100	100	80	6.66667	-14.2857	14.2857	0	14.2857	12.5	0	-20	6.66667	7.40741	14.2857	0	0	0	12.5	0	0
1009	Spring 2018	Control	No	Junior	Male	Black	25	14		NA	Yes	Yes	No	NA	86.6667	92.5926	85.7143	100	100	100	87.5	100	80	80	85.1852	85.7143	100	100	85.7143	75	75	80	-6.66667	0	0	0	-14.2857	-12.5	-25	0	0	0	0	0	0	0	0	0	0
1010	Spring 2018	Control	No	Junior	Female	Other	28	12		NA	No	Yes	No	1.66	73.3333	70.3704	100	28.5714	66.6667	85.7143	75	100	100	83.3333	81.4815	100	42.8571	83.3333	100	87.5	100	100	10	0	14.2857	16.6667	14.2857	12.5	0	0	10	11.1111	0	42.8571	0	14.2857	12.5	0	0
1014	Spring 2018	Intervention	Yes	Senior	Female	White	23	8		NA	No	No	No	3.99	96.6667	96.2963	100	85.7143	100	100	87.5	100	100	93.3333	96.2963	100	85.7143	100	100	100	100	100	-3.33333	0	0	0	0	12.5	0	0	3.33333	3.7037	0	14.2857	0	0	12.5	0	0
1015	Spring 2018	Control	No	Junior	Female	Black	22	15		NA	Yes	Yes	No	3.86	70	70.3704	42.8571	71.4286	50	85.7143	75	100	80	73.3333	70.3704	71.4286	57.1429	66.6667	71.4286	87.5	75	100	3.33333	28.5714	-14.2857	16.6667	-14.2857	12.5	-25	20	6.66667	3.7037	0	0	16.6667	0	0	0	0
1016	Spring 2018	Control	No	Junior	Female	White	22	15		NA	Yes	No	No	4	70	70.3704	100	28.5714	66.6667	85.7143	62.5	100	100	30	25.9259	42.8571	0	16.6667	42.8571	0	75	60	-40	-57.1429	-28.5714	-50	-42.8571	-62.5	-25	-40	20	18.5185	0	57.1429	0	0	37.5	0	0
1018	Spring 2018	Control	No	Junior	Female	White	24	14		NA	No	Yes	No	3.64	73.3333	74.0741	85.7143	42.8571	83.3333	85.7143	75	100	100	66.6667	70.3704	85.7143	42.8571	66.6667	100	62.5	100	100	-6.66667	0	0	-16.6667	14.2857	-12.5	0	0	6.66667	7.40741	0	28.5714	0	14.2857	0	0	0
1019	Spring 2018	Control	No	Senior	Female	Black	22	13		NA	No	No	No	2.95	70	66.6667	100	28.5714	83.3333	71.4286	62.5	75	100	83.3333	81.4815	100	57.1429	83.3333	85.7143	75	100	100	13.3333	0	28.5714	0	14.2857	12.5	25	0	6.66667	7.40741	0	14.2857	0	0	25	0	0
1021	Spring 2018	Control	No	Senior	Female	Other	22	14		NA	Yes	Yes	No	2.38	63.3333	59.2593	100	42.8571	100	28.5714	37.5	25	60	73.3333	70.3704	85.7143	71.4286	100	71.4286	50	50	100	10	-14.2857	28.5714	0	42.8571	12.5	25	40	6.66667	7.40741	0	14.2857	0	0	25	0	0
1022	Spring 2018	Control	No	Senior	Female	White	22	16		NA	No	No	No	3.81	70	70.3704	71.4286	57.1429	50	85.7143	87.5	75	100	83.3333	81.4815	85.7143	85.7143	50	85.7143	100	100	80	13.3333	14.2857	28.5714	0	0	12.5	25	-20	16.6667	18.5185	14.2857	28.5714	33.3333	0	12.5	0	0
1023	Spring 2018	Control	No	Senior	Female	White	21	15		NA	No	No	No	4.03	50	48.1481	42.8571	85.7143	33.3333	28.5714	75	25	40	83.3333	85.1852	100	71.4286	83.3333	71.4286	100	100	80	33.3333	57.1429	-14.2857	50	42.8571	25	75	40	30	29.6296	42.8571	0	50	14.2857	25	0	40
1024	Spring 2018	Control	No	Junior	Male	Other	23	16		NA	Missing	No	No	2.21	56.6667	51.8519	42.8571	42.8571	66.6667	85.7143	37.5	100	60	46.6667	40.7407	71.4286	28.5714	50	57.1429	12.5	75	80	-10	28.5714	-14.2857	-16.6667	-28.5714	-25	-25	20	13.3333	14.8148	14.2857	14.2857	0	0	37.5	0	0
1025	Spring 2018	Control	No	Junior	Male	White	21	13		NA	Missing	No	No	2.25	70	70.3704	57.1429	71.4286	100	71.4286	75	50	60	46.6667	44.4444	42.8571	71.4286	66.6667	42.8571	50	0	0	-23.3333	-14.2857	0	-33.3333	-28.5714	-25	-50	-60	3.33333	3.7037	0	14.2857	0	0	0	0	0
1026	Spring 2018	Control	Yes	Senior	Female	Black	20	16		NA	No	Yes	No	2.31	80	81.4815	85.7143	57.1429	66.6667	71.4286	100	100	100	83.3333	85.1852	100	85.7143	66.6667	85.7143	87.5	75	100	3.33333	14.2857	28.5714	0	14.2857	-12.5	-25	0	6.66667	7.40741	0	28.5714	0	0	0	0	0
1027	Spring 2018	Control	No	Sophomore	Female	Other	22	16		NA	No	Yes	No	0.94	56.6667	55.5556	57.1429	42.8571	66.6667	85.7143	25	100	100	50	51.8519	71.4286	28.5714	66.6667	71.4286	12.5	100	100	-6.66667	14.2857	-14.2857	0	-14.2857	-12.5	0	0	13.3333	14.8148	14.2857	28.5714	0	0	37.5	0	0
1028	Spring 2018	Intervention	No	Junior	Female	Black	35	8		NA	Missing	Yes	No	2.26	50	51.8519	100	0	66.6667	57.1429	37.5	100	80	56.6667	55.5556	85.7143	57.1429	50	14.2857	50	50	80	6.66667	-14.2857	57.1429	-16.6667	-42.8571	12.5	-50	0	13.3333	11.1111	0	42.8571	0	0	12.5	0	0
1029	Spring 2018	Intervention	Yes	Junior	Male	White	26	7		NA	No	No	No	3.69	80	81.4815	100	57.1429	83.3333	100	75	100	100	86.6667	88.8889	100	71.4286	83.3333	100	87.5	100	100	6.66667	0	14.2857	0	0	12.5	0	0	10	7.40741	0	14.2857	16.6667	0	0	0	0
1031	Spring 2018	Control	No	Junior	Female	Black	21	16		NA	Yes	Yes	No	2.09	90	88.8889	100	85.7143	100	85.7143	87.5	50	100	76.6667	77.7778	85.7143	57.1429	83.3333	85.7143	62.5	100	100	-13.3333	-14.2857	-28.5714	-16.6667	0	-25	50	0	3.33333	3.7037	0	14.2857	0	0	12.5	0	0
1033	Spring 2018	Control	No	NA	Female	Other	18	12		NA	No	No	No	4.13	93.3333	92.5926	100	71.4286	100	100	87.5	100	100	90	88.8889	100	57.1429	100	100	100	100	100	-3.33333	0	-14.2857	0	0	12.5	0	0	3.33333	3.7037	0	14.2857	0	0	0	0	0
1034	Spring 2018	Control	No	NA	Female	White	18	8		NA	No	No	No	3.93	76.6667	74.0741	100	28.5714	100	85.7143	75	75	100	56.6667	55.5556	85.7143	28.5714	100	42.8571	37.5	50	40	-20	-14.2857	0	0	-42.8571	-37.5	-25	-60	3.33333	3.7037	0	14.2857	0	0	0	0	0
1037	Spring 2018	Control	No	Senior	Female	White	21	19		NA	No	No	Yes	3.44	30	25.9259	14.2857	14.2857	16.6667	57.1429	12.5	75	20	23.3333	22.2222	28.5714	14.2857	50	57.1429	0	25	20	-6.66667	14.2857	0	33.3333	0	-12.5	-50	0	26.6667	29.6296	28.5714	42.8571	50	0	25	0	0
1038	Spring 2018	Control	No	Junior	Female	Black	20	14		NA	Yes	Yes	No	2.59	76.6667	74.0741	100	28.5714	83.3333	71.4286	87.5	75	100	73.3333	70.3704	71.4286	57.1429	83.3333	71.4286	50	75	60	-3.33333	-28.5714	28.5714	0	0	-37.5	0	-40	0	0	0	0	0	0	0	0	0
1039	Spring 2018	Control	No	Sophomore	Female	Black	21	17		NA	No	Yes	No	2.24	80	81.4815	85.7143	85.7143	66.6667	42.8571	75	50	80	80	85.1852	100	57.1429	100	85.7143	75	75	80	0	14.2857	-28.5714	33.3333	42.8571	0	25	0	10	7.40741	0	14.2857	0	14.2857	25	25	20
1040	Spring 2018	Intervention	Yes	Senior	Male	White	21	17		NA	No	No	Yes	3.36	63.3333	59.2593	85.7143	42.8571	83.3333	57.1429	37.5	75	60	60	55.5556	85.7143	28.5714	83.3333	42.8571	37.5	50	40	-3.33333	0	-14.2857	0	-14.2857	0	-25	-20	33.3333	37.037	14.2857	57.1429	16.6667	42.8571	50	25	40
1041	Spring 2018	Control	No	Senior	Female	Black	20	19		NA	No	No	No	2.45	70	70.3704	100	28.5714	83.3333	100	50	100	100	73.3333	74.0741	85.7143	42.8571	50	85.7143	87.5	100	100	3.33333	-14.2857	14.2857	-33.3333	-14.2857	37.5	0	0	26.6667	25.9259	0	71.4286	0	0	50	0	0
1042	Spring 2018	Control	No	Junior	Female	White	21	14		NA	Missing	Yes	No	2.93	63.3333	66.6667	71.4286	42.8571	50	57.1429	75	75	80	70	70.3704	71.4286	57.1429	83.3333	42.8571	100	50	60	6.66667	0	14.2857	33.3333	-14.2857	25	-25	-20	6.66667	7.40741	14.2857	14.2857	0	0	0	0	20
1044	Spring 2018	Control	No	Junior	Male	Black	20	13		NA	No	Yes	No	2.67	53.3333	55.5556	57.1429	57.1429	66.6667	42.8571	50	75	60	53.3333	55.5556	57.1429	57.1429	50	57.1429	62.5	100	20	0	0	0	-16.6667	14.2857	12.5	25	-40	13.3333	14.8148	14.2857	14.2857	16.6667	14.2857	12.5	0	20
1045	Spring 2018	Control	No	Junior	Female	White	21	18		NA	No	Yes	No	3.57	90	88.8889	100	71.4286	83.3333	100	87.5	100	100	56.6667	55.5556	42.8571	42.8571	0	71.4286	75	100	60	-33.3333	-57.1429	-28.5714	-83.3333	-28.5714	-12.5	0	-40	10	11.1111	0	28.5714	16.6667	0	12.5	0	0
1046	Spring 2018	Intervention	No	Junior	Female	Black	21	17		NA	Missing	Yes	No	3.15	66.6667	66.6667	85.7143	85.7143	50	71.4286	75	25	100	13.3333	11.1111	28.5714	0	16.6667	0	12.5	0	20	-53.3333	-57.1429	-85.7143	-33.3333	-71.4286	-62.5	-25	-80	20	18.5185	0	14.2857	16.6667	28.5714	12.5	50	0
1047	Spring 2018	Control	No	Junior	Female	White	20	17		NA	Yes	No	No	2.62	63.3333	62.963	42.8571	57.1429	66.6667	71.4286	75	100	40	43.3333	40.7407	14.2857	28.5714	33.3333	14.2857	75	50	20	-20	-28.5714	-28.5714	-33.3333	-57.1429	0	-50	-20	6.66667	3.7037	0	0	16.6667	0	0	0	0
1048	Spring 2018	Control	No	Junior	Female	Black	21	16		NA	Missing	Yes	No	2.34	30	22.2222	28.5714	28.5714	16.6667	14.2857	25	25	40	36.6667	29.6296	14.2857	71.4286	0	0	62.5	0	0	6.66667	-14.2857	42.8571	-16.6667	-14.2857	37.5	-25	-40	23.3333	25.9259	28.5714	0	66.6667	28.5714	25	0	20
1049	Spring 2018	Intervention	Yes	Sophomore	Female	Black	20	17		NA	No	No	No	2.06	70	66.6667	57.1429	42.8571	66.6667	71.4286	62.5	100	100	70	66.6667	71.4286	42.8571	66.6667	85.7143	62.5	100	80	0	14.2857	0	0	14.2857	0	0	-20	6.66667	7.40741	0	28.5714	0	0	12.5	0	0
1051	Spring 2018	Control	No	Sophomore	Male	Black	21	13		NA	No	Yes	No	2.54	46.6667	48.1481	57.1429	42.8571	33.3333	57.1429	37.5	25	60	53.3333	51.8519	71.4286	0	100	85.7143	12.5	100	100	6.66667	14.2857	-42.8571	66.6667	28.5714	-25	75	40	26.6667	22.2222	14.2857	14.2857	50	0	12.5	25	0
1052	Spring 2018	Control	No	Junior	Female	Black	20	18		NA	Missing	Yes	No	2.7	70	70.3704	85.7143	57.1429	66.6667	71.4286	75	100	60	46.6667	44.4444	57.1429	0	66.6667	85.7143	12.5	100	80	-23.3333	-28.5714	-57.1429	0	14.2857	-62.5	0	20	3.33333	3.7037	0	14.2857	0	0	12.5	0	0
1053	Spring 2018	Control	No	Senior	Female	White	22	16		NA	No	No	No	2.66	83.3333	85.1852	85.7143	57.1429	100	100	75	100	100	83.3333	88.8889	85.7143	71.4286	100	100	100	100	100	0	0	14.2857	0	0	25	0	0	6.66667	7.40741	14.2857	14.2857	0	0	0	0	0
1054	Spring 2018	Control	Yes	Senior	Male	Black	22	12		NA	Yes	Yes	No	3.7	90	88.8889	85.7143	71.4286	83.3333	85.7143	100	100	100	86.6667	85.1852	100	71.4286	66.6667	100	87.5	100	100	-3.33333	14.2857	0	-16.6667	14.2857	-12.5	0	0	0	0	0	0	0	0	0	0	0
1055	Spring 2018	Intervention	Yes	Junior	Male	Other	21	16		NA	Yes	Yes	No	2.76	96.6667	96.2963	100	85.7143	100	100	100	100	100	93.3333	92.5926	100	85.7143	100	100	75	100	100	-3.33333	0	0	0	0	-25	0	0	0	0	0	0	0	0	0	0	0
1056	Spring 2018	Control	No	Senior	Male	White	21	16		NA	No	No	No	3.01	93.3333	96.2963	100	85.7143	100	100	100	100	100	96.6667	100	100	100	100	100	100	100	100	3.33333	0	14.2857	0	0	0	0	0	0	0	0	0	0	0	0	0	0
1057	Spring 2018	Control	Yes	Junior	Female	White	20	14		NA	Yes	No	No	2.6	86.6667	85.1852	100	57.1429	83.3333	100	87.5	100	100	90	88.8889	85.7143	85.7143	83.3333	100	100	100	80	3.33333	-14.2857	28.5714	0	0	12.5	0	-20	3.33333	3.7037	0	14.2857	0	0	0	0	0
1058	Spring 2018	Control	Yes	Sophomore	Female	Other	21	16		NA	Yes	Yes	No	0.98	53.3333	55.5556	42.8571	42.8571	50	57.1429	75	75	40	53.3333	51.8519	42.8571	42.8571	66.6667	71.4286	25	75	80	0	0	0	16.6667	14.2857	-50	0	40	3.33333	3.7037	0	14.2857	0	0	0	0	0
1059	Spring 2018	Control	No	Freshman	Female	Other	20	16		NA	Yes	Yes	No	2.52	43.3333	44.4444	42.8571	28.5714	33.3333	57.1429	50	75	60	16.6667	18.5185	42.8571	0	16.6667	14.2857	0	0	60	-26.6667	0	-28.5714	-16.6667	-42.8571	-50	-75	0	6.66667	7.40741	0	14.2857	16.6667	14.2857	0	0	0
1060	Spring 2018	Control	Yes	Junior	Female	White	21	13		NA	No	No	No	2.73	73.3333	74.0741	85.7143	42.8571	66.6667	100	75	100	100	33.3333	29.6296	57.1429	28.5714	16.6667	14.2857	50	25	40	-40	-28.5714	-14.2857	-50	-85.7143	-25	-75	-60	3.33333	3.7037	0	0	16.6667	0	0	0	0
1061	Spring 2018	Control	No	Junior	Female	Black	20	15		NA	Missing	Yes	No	1.81	60	62.963	85.7143	14.2857	100	42.8571	75	50	60	76.6667	74.0741	85.7143	14.2857	100	85.7143	75	100	80	16.6667	0	0	0	42.8571	0	50	20	10	3.7037	0	14.2857	0	0	0	0	0
1062	Spring 2018	Control	No	Junior	Male	Black	20	16		NA	Yes	Yes	No	2.71	96.6667	96.2963	100	100	100	100	87.5	100	100	83.3333	85.1852	100	100	83.3333	100	62.5	100	100	-13.3333	0	0	-16.6667	0	-25	0	0	0	0	0	0	0	0	0	0	0
1063	Spring 2018	Control	No	Senior	Female	Black	25	16		NA	Yes	Yes	No	1.46	83.3333	85.1852	85.7143	71.4286	83.3333	100	62.5	100	100	50	48.1481	28.5714	71.4286	0	42.8571	100	25	40	-33.3333	-57.1429	0	-83.3333	-57.1429	37.5	-75	-60	6.66667	7.40741	0	14.2857	0	0	25	0	0
1064	Spring 2018	Control	No	Senior	Male	Other	29	11		NA	Missing	Yes	No	3.6	70	70.3704	85.7143	57.1429	83.3333	57.1429	62.5	50	80	63.3333	59.2593	71.4286	57.1429	66.6667	71.4286	62.5	50	40	-6.66667	-14.2857	0	-16.6667	14.2857	0	0	-40	6.66667	3.7037	0	14.2857	0	0	0	0	0
1065	Spring 2018	Control	Yes	Senior	Female	Black	20	14		NA	No	Yes	No	1.68	80	81.4815	85.7143	57.1429	66.6667	85.7143	87.5	100	100	86.6667	85.1852	100	57.1429	83.3333	100	87.5	100	100	6.66667	14.2857	0	16.6667	14.2857	0	0	0	13.3333	14.8148	0	42.8571	16.6667	0	12.5	0	0
1066	Spring 2018	Control	No	Sophomore	Female	Black	19	17		NA	No	Yes	No	2.71	43.3333	44.4444	57.1429	42.8571	0	28.5714	75	25	80	56.6667	59.2593	85.7143	57.1429	50	42.8571	87.5	25	80	13.3333	28.5714	14.2857	50	14.2857	12.5	0	0	23.3333	25.9259	14.2857	14.2857	66.6667	14.2857	12.5	50	0
1067	Spring 2018	Control	No	Junior	Female	Other	18	21		NA	Missing	No	Yes	4.11	100	100	100	100	100	100	100	100	100	90	92.5926	100	71.4286	100	85.7143	87.5	100	100	-10	0	-28.5714	0	-14.2857	-12.5	0	0	0	0	0	0	0	0	0	0	0
1068	Spring 2018	Control	No	Sophomore	Female	White	20	14		NA	No	Yes	No	4.08	86.6667	85.1852	100	57.1429	100	85.7143	75	100	80	90	88.8889	100	85.7143	100	85.7143	62.5	75	80	3.33333	0	28.5714	0	0	-12.5	-25	0	3.33333	3.7037	0	14.2857	0	0	12.5	0	0
1069	Spring 2018	Control	Yes	Sophomore	Female	White	19	16		NA	No	No	No	3.83	36.6667	37.037	14.2857	28.5714	33.3333	42.8571	50	75	40	36.6667	33.3333	0	57.1429	33.3333	28.5714	50	25	20	0	-14.2857	28.5714	0	-14.2857	0	-50	-20	26.6667	29.6296	42.8571	28.5714	33.3333	57.1429	12.5	25	40
1072	Spring 2018	Control	No	Freshman	Male	Other	18	16		NA	Missing	Yes	No	3.28	76.6667	74.0741	71.4286	85.7143	50	57.1429	100	75	60	76.6667	77.7778	85.7143	85.7143	83.3333	71.4286	87.5	25	60	0	14.2857	0	33.3333	14.2857	-12.5	-50	0	3.33333	3.7037	14.2857	0	0	0	0	0	20
1073	Spring 2018	Control	No	Sophomore	Female	Black	19	14		NA	No	Yes	No	2.77	56.6667	59.2593	28.5714	42.8571	66.6667	100	62.5	100	60	40	40.7407	57.1429	0	83.3333	57.1429	12.5	50	100	-16.6667	28.5714	-42.8571	16.6667	-42.8571	-50	-50	40	16.6667	14.8148	14.2857	28.5714	16.6667	0	12.5	0	0
1075	Spring 2018	Intervention	Yes	Sophomore	Female	White	19	17		NA	No	No	Yes	3.15	36.6667	33.3333	42.8571	42.8571	16.6667	14.2857	25	25	60	86.6667	85.1852	100	57.1429	100	85.7143	87.5	75	100	50	57.1429	14.2857	83.3333	71.4286	62.5	50	40	46.6667	51.8519	28.5714	42.8571	83.3333	71.4286	50	50	20
1077	Spring 2018	Intervention	Yes	Sophomore	Female	White	19	18		NA	Yes	Yes	No	2.7	86.6667	85.1852	85.7143	85.7143	100	57.1429	87.5	50	100	90	88.8889	57.1429	100	83.3333	100	87.5	100	80	3.33333	-28.5714	14.2857	-16.6667	42.8571	0	50	-20	3.33333	3.7037	0	14.2857	0	14.2857	0	0	0
1079	Spring 2018	Control	No	Sophomore	Female	Black	19	16		NA	No	No	No	2.07	43.3333	40.7407	14.2857	71.4286	0	14.2857	50	25	20	56.6667	55.5556	57.1429	57.1429	16.6667	42.8571	50	50	60	13.3333	42.8571	-14.2857	16.6667	28.5714	0	25	40	40	44.4444	57.1429	14.2857	100	71.4286	25	50	40
1080	Spring 2018	Intervention	Yes	Sophomore	Female	White	19	14		NA	No	No	No	3.79	86.6667	85.1852	85.7143	71.4286	83.3333	85.7143	87.5	100	80	80	81.4815	57.1429	100	50	57.1429	100	75	100	-6.66667	-28.5714	28.5714	-33.3333	-28.5714	12.5	-25	20	3.33333	3.7037	0	14.2857	0	0	12.5	0	0
1081	Spring 2018	Control	Yes	Sophomore	Female	Other	19	20		NA	Yes	Yes	No	2.08	70	74.0741	100	57.1429	83.3333	85.7143	50	75	80	66.6667	66.6667	71.4286	57.1429	83.3333	85.7143	37.5	100	100	-3.33333	-28.5714	0	0	0	-12.5	25	20	20	18.5185	0	42.8571	0	0	37.5	0	0
1082	Spring 2018	Control	No	Sophomore	Female	Other	19	16		NA	Yes	Yes	No	3.84	40	40.7407	42.8571	57.1429	16.6667	14.2857	25	50	40	43.3333	44.4444	28.5714	42.8571	16.6667	28.5714	62.5	75	60	3.33333	-14.2857	-14.2857	0	14.2857	37.5	25	20	26.6667	29.6296	28.5714	14.2857	50	28.5714	25	0	40
1083	Spring 2018	Control	No	Sophomore	Female	Black	20	16		NA	No	Yes	No	NA	73.3333	70.3704	85.7143	28.5714	66.6667	85.7143	75	75	100	40	37.037	71.4286	0	33.3333	42.8571	12.5	75	60	-33.3333	-14.2857	-28.5714	-33.3333	-42.8571	-62.5	0	-40	16.6667	18.5185	0	42.8571	16.6667	0	12.5	25	0
1084	Spring 2018	Control	Yes	Sophomore	Female	Black	19	13		NA	No	No	No	1.37	76.6667	77.7778	100	28.5714	100	85.7143	87.5	75	100	46.6667	44.4444	57.1429	0	50	57.1429	37.5	75	100	-30	-42.8571	-28.5714	-50	-28.5714	-50	0	0	6.66667	7.40741	0	28.5714	0	14.2857	0	0	0
1085	Spring 2018	Control	No	Sophomore	Male	White	21	14		NA	Missing	No	No	3.78	90	88.8889	85.7143	85.7143	83.3333	85.7143	75	100	100	90	92.5926	85.7143	100	83.3333	85.7143	100	75	100	0	0	14.2857	0	0	25	-25	0	3.33333	3.7037	0	14.2857	0	0	12.5	0	0
1086	Spring 2018	Control	No	Sophomore	Male	Black	20	16		NA	No	Yes	No	2.45	66.6667	62.963	100	28.5714	66.6667	57.1429	62.5	75	100	73.3333	70.3704	85.7143	28.5714	100	85.7143	62.5	100	100	6.66667	-14.2857	0	33.3333	28.5714	0	25	0	6.66667	7.40741	0	28.5714	0	0	0	0	0
1087	Spring 2018	Control	Yes	Junior	Male	Black	41	7		NA	Yes	Yes	No	3.01	90	88.8889	100	71.4286	100	100	75	100	100	90	88.8889	100	57.1429	100	85.7143	100	100	100	0	0	-14.2857	0	-14.2857	25	0	0	6.66667	7.40741	0	28.5714	0	0	12.5	0	0
1090	Spring 2018	Control	No	Sophomore	Male	White	19	18		NA	No	Yes	No	3.46	66.6667	62.963	57.1429	100	16.6667	57.1429	87.5	25	40	56.6667	51.8519	28.5714	100	0	28.5714	75	50	40	-10	-28.5714	0	-16.6667	-28.5714	-12.5	25	0	20	22.2222	28.5714	0	66.6667	14.2857	0	25	20
1092	Spring 2018	Control	No	Junior	Female	Other	19	15		NA	Yes	No	No	3.4	53.3333	55.5556	71.4286	14.2857	50	42.8571	50	75	100	56.6667	59.2593	85.7143	42.8571	33.3333	57.1429	37.5	100	100	3.33333	14.2857	28.5714	-16.6667	14.2857	-12.5	25	0	16.6667	18.5185	0	57.1429	0	14.2857	25	0	0
1095	Spring 2018	Intervention	Yes	Sophomore	Female	White	20	14		NA	No	No	Yes	4.13	90	88.8889	100	85.7143	100	71.4286	75	50	80	96.6667	96.2963	100	100	83.3333	100	100	100	100	6.66667	0	14.2857	-16.6667	28.5714	25	50	20	0	0	0	0	0	0	0	0	0
1096	Spring 2018	Intervention	Yes	Sophomore	Male	Other	19	16		NA	Yes	Yes	No	3.06	50	48.1481	71.4286	28.5714	50	57.1429	37.5	50	40	30	25.9259	57.1429	14.2857	16.6667	14.2857	25	50	40	-20	-14.2857	-14.2857	-33.3333	-42.8571	-12.5	0	0	26.6667	25.9259	14.2857	28.5714	33.3333	14.2857	25	25	40
1100	Spring 2018	Control	No	Junior	Male	White	26	15		NA	No	Yes	No	4.14	80	81.4815	85.7143	85.7143	66.6667	100	87.5	100	100	70	66.6667	57.1429	85.7143	33.3333	42.8571	75	75	60	-10	-28.5714	0	-33.3333	-57.1429	-12.5	-25	-40	10	7.40741	0	0	33.3333	0	0	0	0
1101	Spring 2018	Control	No	Sophomore	Female	White	23	16		NA	Yes	Yes	No	3.32	66.6667	66.6667	71.4286	42.8571	50	100	75	100	80	60	59.2593	57.1429	57.1429	16.6667	57.1429	62.5	75	80	-6.66667	-14.2857	14.2857	-33.3333	-42.8571	-12.5	-25	0	10	11.1111	0	28.5714	16.6667	0	0	0	0
1102	Spring 2018	Intervention	No	Sophomore	Female	Other	19	15		NA	Missing	Yes	Yes	4.24	73.3333	74.0741	85.7143	57.1429	100	57.1429	62.5	50	80	86.6667	85.1852	85.7143	57.1429	100	85.7143	87.5	100	100	13.3333	0	0	0	28.5714	25	50	20	10	11.1111	0	14.2857	0	14.2857	37.5	25	20
1103	Spring 2018	Control	Yes	Freshman	Male	Black	18	18		NA	Yes	Yes	Yes	3.79	70	74.0741	100	28.5714	83.3333	85.7143	62.5	100	100	83.3333	85.1852	85.7143	57.1429	100	85.7143	87.5	100	100	13.3333	-14.2857	28.5714	16.6667	0	25	0	0	0	0	0	0	0	0	0	0	0
1104	Spring 2018	Control	No	Freshman	Female	White	18	13		NA	No	Yes	No	NA	33.3333	29.6296	28.5714	42.8571	0	14.2857	62.5	0	20	10	3.7037	0	0	0	14.2857	12.5	25	20	-23.3333	-28.5714	-42.8571	0	0	-50	25	0	30	29.6296	42.8571	28.5714	33.3333	28.5714	0	25	40
1105	Spring 2018	Intervention	Yes	Junior	Male	White	18	15		NA	Yes	No	Yes	3.48	76.6667	77.7778	100	28.5714	100	100	62.5	100	100	90	92.5926	100	71.4286	100	100	87.5	100	100	13.3333	0	42.8571	0	0	25	0	0	23.3333	22.2222	0	71.4286	0	0	37.5	0	0
1106	Spring 2018	Control	No	Sophomore	Female	Other	19	13		NA	Missing	Yes	No	NA	43.3333	44.4444	85.7143	14.2857	83.3333	42.8571	25	25	60	53.3333	51.8519	57.1429	28.5714	83.3333	85.7143	12.5	75	100	10	-28.5714	14.2857	0	42.8571	-12.5	50	40	36.6667	37.037	14.2857	57.1429	16.6667	28.5714	37.5	50	0
1107	Spring 2018	Control	Yes	Freshman	Female	Black	18	13		NA	Yes	Yes	No	3.69	66.6667	66.6667	85.7143	14.2857	100	71.4286	62.5	75	100	56.6667	55.5556	100	14.2857	83.3333	57.1429	37.5	50	60	-10	14.2857	0	-16.6667	-14.2857	-25	-25	-40	6.66667	7.40741	0	28.5714	0	0	0	0	0
1108	Spring 2018	Control	Yes	Freshman	Female	Black	19	17		NA	No	Yes	Yes	3.06	56.6667	55.5556	100	42.8571	66.6667	42.8571	62.5	0	80	80	85.1852	85.7143	85.7143	66.6667	71.4286	87.5	100	100	23.3333	-14.2857	42.8571	0	28.5714	25	100	20	20	18.5185	0	28.5714	33.3333	14.2857	12.5	0	0
1109	Spring 2018	Control	Yes	Freshman	Female	Other	18	17		NA	Yes	No	No	2.81	60	59.2593	71.4286	28.5714	100	85.7143	50	50	80	56.6667	59.2593	85.7143	14.2857	83.3333	85.7143	25	100	100	-3.33333	14.2857	-14.2857	-16.6667	0	-25	50	20	23.3333	22.2222	14.2857	57.1429	0	0	37.5	0	0
1110	Spring 2018	Control	No	Freshman	Female	White	19	17		NA	Missing	No	No	3.54	66.6667	62.963	71.4286	42.8571	66.6667	85.7143	50	100	80	26.6667	22.2222	42.8571	14.2857	16.6667	28.5714	0	50	40	-40	-28.5714	-28.5714	-50	-57.1429	-50	-50	-40	16.6667	18.5185	0	42.8571	0	14.2857	37.5	0	20
1111	Spring 2018	Control	Yes	Sophomore	Female	Other	18	14		NA	No	Yes	Yes	3.94	86.6667	85.1852	100	57.1429	83.3333	85.7143	87.5	100	100	93.3333	96.2963	100	85.7143	100	100	87.5	100	100	6.66667	0	28.5714	16.6667	14.2857	0	0	0	3.33333	3.7037	0	14.2857	0	0	12.5	0	0
1112	Spring 2018	Control	No	Freshman	Female	White	19	17		NA	Yes	Yes	No	4.11	86.6667	85.1852	100	71.4286	83.3333	85.7143	100	100	80	30	25.9259	14.2857	14.2857	33.3333	14.2857	37.5	50	20	-56.6667	-85.7143	-57.1429	-50	-71.4286	-62.5	-50	-60	3.33333	3.7037	0	14.2857	0	0	0	0	0
1113	Spring 2018	Control	Yes	Sophomore	Female	Black	21	16		NA	No	Yes	No	2.51	30	29.6296	42.8571	28.5714	16.6667	0	50	0	20	36.6667	33.3333	57.1429	14.2857	0	14.2857	50	25	60	6.66667	14.2857	-14.2857	-16.6667	14.2857	0	25	40	33.3333	33.3333	14.2857	14.2857	66.6667	28.5714	37.5	50	20
1114	Spring 2018	Control	No	Freshman	Female	Black	18	14		NA	Missing	Yes	No	2.56	76.6667	77.7778	100	28.5714	100	100	62.5	100	100	50	51.8519	71.4286	0	100	85.7143	12.5	100	100	-26.6667	-28.5714	-28.5714	0	-14.2857	-50	0	0	6.66667	7.40741	0	28.5714	0	0	12.5	0	0
1115	Spring 2018	Control	No	Junior	Female	Other	18	14		NA	Yes	Yes	No	3.09	23.3333	25.9259	42.8571	14.2857	33.3333	0	25	0	40	23.3333	18.5185	28.5714	28.5714	0	0	25	0	20	0	-14.2857	14.2857	-33.3333	0	0	0	-20	6.66667	7.40741	14.2857	14.2857	0	0	12.5	0	0
1116	Spring 2018	Control	No	Freshman	Female	Other	19	16		NA	Missing	No	Yes	2.98	56.6667	55.5556	85.7143	14.2857	100	42.8571	50	25	60	56.6667	59.2593	85.7143	14.2857	66.6667	42.8571	62.5	25	80	0	0	0	-33.3333	0	12.5	0	20	13.3333	14.8148	0	28.5714	0	28.5714	12.5	50	0
1117	Spring 2018	Intervention	Yes	Junior	Female	Black	18	18		NA	Yes	Yes	Yes	4.06	80	81.4815	71.4286	85.7143	83.3333	100	75	75	80	70	74.0741	42.8571	85.7143	66.6667	85.7143	62.5	100	60	-10	-28.5714	0	-16.6667	-14.2857	-12.5	25	-20	6.66667	3.7037	14.2857	0	0	0	0	0	20
1118	Spring 2018	Control	No	Freshman	Female	White	18	16		NA	No	Yes	No	0.87	80	85.1852	100	71.4286	100	100	50	100	100	66.6667	70.3704	85.7143	57.1429	83.3333	85.7143	75	75	80	-13.3333	-14.2857	-14.2857	-16.6667	-14.2857	25	-25	-20	0	0	0	0	0	0	0	0	0
1119	Spring 2018	Control	No	Freshman	Female	White	19	17		NA	Missing	Yes	No	2.26	70	74.0741	100	57.1429	100	85.7143	62.5	50	100	80	81.4815	85.7143	85.7143	100	85.7143	75	50	100	10	-14.2857	28.5714	0	0	12.5	0	0	6.66667	3.7037	0	14.2857	0	0	12.5	0	0
1120	Spring 2018	Control	No	Sophomore	Female	Other	18	14		NA	Yes	Yes	Yes	2.36	26.6667	25.9259	42.8571	0	66.6667	0	25	0	20	50	44.4444	85.7143	28.5714	100	28.5714	25	0	40	23.3333	42.8571	28.5714	33.3333	28.5714	0	0	20	40	44.4444	0	85.7143	16.6667	57.1429	50	75	20
1121	Spring 2018	Control	Yes	Freshman	Male	White	19	17		NA	Yes	No	No	3.33	83.3333	85.1852	100	57.1429	100	85.7143	100	100	80	50	44.4444	42.8571	28.5714	66.6667	57.1429	25	50	60	-33.3333	-57.1429	-28.5714	-33.3333	-28.5714	-75	-50	-20	0	0	0	0	0	0	0	0	0
1122	Spring 2018	Control	Yes	Freshman	Female	Black	18	17		NA	Yes	Yes	No	2.74	43.3333	44.4444	57.1429	14.2857	0	57.1429	62.5	75	80	26.6667	22.2222	14.2857	0	16.6667	28.5714	37.5	25	60	-16.6667	-42.8571	-14.2857	16.6667	-28.5714	-25	-50	-20	33.3333	29.6296	28.5714	57.1429	50	28.5714	12.5	0	0
1123	Spring 2018	Control	No	Freshman	Male	White	18	17		NA	No	Yes	No	4.24	63.3333	66.6667	100	14.2857	100	85.7143	50	75	100	53.3333	51.8519	71.4286	0	100	85.7143	12.5	100	100	-10	-28.5714	-14.2857	0	0	-37.5	25	0	6.66667	7.40741	0	28.5714	0	0	12.5	0	0
1124	Spring 2018	Control	No	Freshman	Female	White	18	17		NA	No	Yes	No	4.3	63.3333	66.6667	85.7143	0	100	85.7143	62.5	100	100	53.3333	55.5556	85.7143	14.2857	100	57.1429	12.5	75	60	-10	0	14.2857	0	-28.5714	-50	-25	-40	10	11.1111	14.2857	28.5714	0	0	12.5	0	0
1126	Spring 2018	Control	No	Freshman	Female	White	19	17		NA	No	Yes	No	2.31	90	92.5926	100	85.7143	100	85.7143	100	75	100	96.6667	96.2963	100	85.7143	100	100	100	100	100	6.66667	0	0	0	14.2857	0	25	0	6.66667	3.7037	0	14.2857	0	0	0	0	0
1127	Spring 2018	Intervention	Yes	Sophomore	Female	White	18	14		NA	Yes	No	No	2.34	63.3333	66.6667	100	28.5714	100	71.4286	62.5	75	80	66.6667	66.6667	71.4286	28.5714	83.3333	71.4286	62.5	75	80	3.33333	-28.5714	0	-16.6667	0	0	0	0	16.6667	18.5185	0	42.8571	0	28.5714	12.5	25	20
1128	Spring 2018	Intervention	Yes	Freshman	Female	Other	18	14		NA	No	No	No	3.59	66.6667	66.6667	71.4286	42.8571	66.6667	85.7143	62.5	100	100	76.6667	74.0741	100	42.8571	83.3333	57.1429	87.5	75	100	10	28.5714	0	16.6667	-28.5714	25	-25	0	23.3333	25.9259	14.2857	57.1429	33.3333	14.2857	25	0	0
1129	Spring 2018	Intervention	Yes	Freshman	Female	Other	18	17		NA	Yes	Yes	Yes	4	83.3333	81.4815	100	57.1429	100	71.4286	75	75	100	63.3333	59.2593	71.4286	28.5714	100	42.8571	62.5	50	40	-20	-28.5714	-28.5714	0	-28.5714	-12.5	-25	-60	13.3333	14.8148	0	28.5714	0	28.5714	25	25	0
1130	Spring 2018	Control	Yes	Freshman	Female	White	18	14		NA	No	No	No	3.3	93.3333	92.5926	100	71.4286	100	100	87.5	100	100	93.3333	96.2963	100	85.7143	100	100	100	100	100	0	0	14.2857	0	0	12.5	0	0	6.66667	7.40741	0	28.5714	0	0	12.5	0	0
1131	Spring 2018	Intervention	Yes	Freshman	Female	Other	18	17		NA	Yes	Yes	No	3.06	30	25.9259	42.8571	28.5714	33.3333	14.2857	12.5	25	20	16.6667	11.1111	28.5714	0	0	0	12.5	0	40	-13.3333	-14.2857	-28.5714	-33.3333	-14.2857	0	-25	20	13.3333	11.1111	14.2857	0	0	0	37.5	0	0
1132	Spring 2018	Intervention	Yes	Freshman	Female	Black	18	17		NA	Yes	No	No	2.68	66.6667	66.6667	71.4286	42.8571	50	57.1429	62.5	100	80	83.3333	85.1852	100	71.4286	100	100	62.5	100	100	16.6667	28.5714	28.5714	50	42.8571	0	0	20	20	22.2222	14.2857	28.5714	50	42.8571	12.5	0	20
1133	Spring 2018	Control	No	Freshman	Female	Black	18	14		NA	Yes	Yes	No	2.74	83.3333	85.1852	100	85.7143	83.3333	71.4286	75	100	80	33.3333	37.037	28.5714	28.5714	33.3333	14.2857	50	50	40	-50	-71.4286	-57.1429	-50	-57.1429	-25	-50	-40	6.66667	7.40741	0	14.2857	0	0	25	0	0
1134	Spring 2018	Intervention	Yes	Freshman	Female	White	18	8		NA	Yes	Yes	No	0.57	50	51.8519	85.7143	14.2857	83.3333	42.8571	37.5	75	80	73.3333	74.0741	100	14.2857	100	85.7143	75	100	100	23.3333	14.2857	0	16.6667	42.8571	37.5	25	20	13.3333	11.1111	0	28.5714	0	0	25	0	0
1135	Spring 2018	Intervention	Yes	Freshman	Female	Other	19	14		NA	No	No	No	2.96	60	62.963	42.8571	57.1429	33.3333	57.1429	75	75	100	63.3333	66.6667	57.1429	42.8571	100	85.7143	50	100	80	3.33333	14.2857	-14.2857	66.6667	28.5714	-25	25	-20	10	11.1111	0	28.5714	16.6667	14.2857	12.5	0	0
1136	Spring 2018	Control	No	Freshman	Male	White	18	16		NA	No	Yes	No	2.98	80	81.4815	100	71.4286	83.3333	100	62.5	100	100	70	66.6667	85.7143	28.5714	100	85.7143	37.5	100	100	-10	-14.2857	-42.8571	16.6667	-14.2857	-25	0	0	6.66667	7.40741	0	14.2857	0	0	25	0	0
1137	Spring 2018	Control	No	Freshman	Female	White	19	17		NA	Yes	No	No	3.68	76.6667	77.7778	85.7143	57.1429	100	100	62.5	100	100	53.3333	51.8519	42.8571	28.5714	50	71.4286	75	75	60	-23.3333	-42.8571	-28.5714	-50	-28.5714	12.5	-25	-40	20	18.5185	14.2857	42.8571	0	0	25	0	0
1138	Spring 2018	Control	No	Freshman	Male	White	19	16		NA	Missing	No	No	2.8	60	62.963	85.7143	28.5714	83.3333	71.4286	62.5	75	100	60	66.6667	85.7143	57.1429	83.3333	57.1429	62.5	75	60	0	0	28.5714	0	-14.2857	0	0	-40	16.6667	18.5185	14.2857	42.8571	0	0	25	0	0
1139	Spring 2018	Control	Yes	Freshman	Male	Black	18	16		NA	No	No	No	3.42	76.6667	77.7778	100	42.8571	66.6667	85.7143	87.5	100	100	53.3333	51.8519	71.4286	14.2857	50	71.4286	37.5	100	80	-23.3333	-28.5714	-28.5714	-16.6667	-14.2857	-50	0	-20	10	11.1111	0	14.2857	33.3333	0	12.5	0	0
1140	Spring 2018	Control	Yes	Sophomore	Female	Other	18	14		NA	No	Yes	No	2.38	80	85.1852	100	71.4286	83.3333	85.7143	87.5	75	100	86.6667	92.5926	100	71.4286	100	100	87.5	100	100	6.66667	0	0	16.6667	14.2857	0	25	0	3.33333	3.7037	0	0	16.6667	14.2857	0	0	0
1142	Spring 2018	Control	No	Freshman	Female	Other	18	17		NA	Missing	No	No	4.02	83.3333	85.1852	100	71.4286	100	71.4286	75	50	80	86.6667	88.8889	100	57.1429	100	100	87.5	100	100	3.33333	0	-14.2857	0	28.5714	12.5	50	20	3.33333	0	0	0	0	0	0	0	0
1143	Spring 2018	Control	No	NA	Female	NA	NA	NA		NA	Missing	Missing	NA	NA	66.6667	66.6667	85.7143	57.1429	50	57.1429	62.5	100	80	23.3333	22.2222	28.5714	28.5714	33.3333	0	25	0	20	-43.3333	-57.1429	-28.5714	-16.6667	-57.1429	-37.5	-100	-60	6.66667	7.40741	0	14.2857	16.6667	0	0	0	0
1144	Spring 2018	Intervention	Yes	Sophomore	Female	Other	18	14		NA	Yes	Yes	No	1.82	63.3333	62.963	85.7143	42.8571	66.6667	100	50	75	100	86.6667	85.1852	100	42.8571	100	85.7143	87.5	100	100	23.3333	14.2857	0	33.3333	-14.2857	37.5	25	0	6.66667	7.40741	0	14.2857	0	0	25	0	0
1145	Spring 2018	Intervention	Yes	Freshman	Female	Other	18	18		NA	Yes	Yes	No	2.83	73.3333	70.3704	85.7143	42.8571	50	71.4286	87.5	100	80	80	81.4815	85.7143	57.1429	66.6667	100	87.5	100	100	6.66667	0	14.2857	16.6667	28.5714	0	0	20	0	0	0	0	0	0	0	0	0
1146	Spring 2018	Control	Yes	Freshman	Female	Other	18	17		NA	Yes	Yes	No	3.05	83.3333	85.1852	100	85.7143	66.6667	100	87.5	100	100	76.6667	81.4815	85.7143	57.1429	83.3333	100	87.5	100	80	-6.66667	-14.2857	-28.5714	16.6667	0	0	0	-20	0	0	0	0	0	0	0	0	0
1147	Spring 2018	Control	No	Freshman	Female	Black	18	17		NA	Yes	Yes	No	2.8	70	74.0741	85.7143	28.5714	83.3333	85.7143	75	100	100	83.3333	85.1852	100	57.1429	100	100	62.5	100	100	13.3333	14.2857	28.5714	16.6667	14.2857	-12.5	0	0	13.3333	11.1111	0	42.8571	0	0	25	0	0
1148	Spring 2018	Intervention	No	Senior	Male	Black	39	12		NA	Missing	No	No	3.03	100	100	100	100	100	100	100	100	100	90	88.8889	85.7143	85.7143	83.3333	85.7143	75	100	100	-10	-14.2857	-14.2857	-16.6667	-14.2857	-25	0	0	0	0	0	0	0	0	0	0	0
1149	Spring 2018	Intervention	No	Freshman	Female	Black	18	17		NA	Missing	Yes	No	2.84	80	81.4815	100	42.8571	100	100	75	100	100	50	48.1481	42.8571	14.2857	50	57.1429	50	75	80	-30	-57.1429	-28.5714	-50	-42.8571	-25	-25	-20	10	11.1111	0	28.5714	0	0	12.5	0	0
1150	Spring 2018	Control	No	Sophomore	Female	White	18	18		NA	Missing	Yes	Yes	3.34	90	92.5926	100	85.7143	100	85.7143	87.5	75	80	73.3333	74.0741	85.7143	42.8571	83.3333	71.4286	87.5	50	100	-16.6667	-14.2857	-42.8571	-16.6667	-14.2857	0	-25	20	0	0	0	0	0	0	0	0	0
1151	Spring 2018	Control	No	Freshman	Female	Other	18	14		NA	No	Yes	No	3.18	73.3333	74.0741	85.7143	57.1429	83.3333	100	62.5	100	100	76.6667	77.7778	71.4286	57.1429	100	100	87.5	75	60	3.33333	-14.2857	0	16.6667	0	25	-25	-40	0	0	0	0	0	0	0	0	0
1152	Spring 2018	Control	No	Freshman	Male	White	18	14		NA	Yes	No	No	NA	86.6667	88.8889	100	57.1429	100	85.7143	87.5	100	100	76.6667	77.7778	85.7143	57.1429	83.3333	71.4286	87.5	100	80	-10	-14.2857	0	-16.6667	-14.2857	0	0	-20	3.33333	0	0	0	0	0	0	0	0
1153	Spring 2018	Control	No	Freshman	Male	Black	19	16		NA	Yes	Yes	No	1.92	46.6667	44.4444	85.7143	0	66.6667	57.1429	37.5	25	100	0	0	0	0	0	0	0	0	0	-46.6667	-85.7143	0	-66.6667	-57.1429	-37.5	-25	-100	20	22.2222	0	71.4286	0	28.5714	12.5	25	0
1154	Spring 2018	Intervention	Yes	Junior	Female	Black	19	17		NA	No	No	No	3.04	53.3333	55.5556	57.1429	42.8571	33.3333	28.5714	87.5	25	80	63.3333	59.2593	85.7143	57.1429	83.3333	42.8571	62.5	0	40	10	28.5714	14.2857	50	14.2857	-25	-25	-40	10	11.1111	0	28.5714	0	0	12.5	25	0
1155	Spring 2018	Control	No	Sophomore	Female	White	19	16		NA	No	No	No	2.39	86.6667	85.1852	100	57.1429	83.3333	85.7143	87.5	100	100	96.6667	96.2963	85.7143	100	83.3333	100	100	100	100	10	-14.2857	42.8571	0	14.2857	12.5	0	0	3.33333	3.7037	0	14.2857	0	0	12.5	0	0
1156	Spring 2018	Intervention	Yes	Freshman	Male	Other	18	15		NA	No	No	Yes	4.03	96.6667	96.2963	100	85.7143	100	100	87.5	100	100	100	100	100	100	100	100	100	100	100	3.33333	0	14.2857	0	0	12.5	0	0	0	0	0	0	0	0	0	0	0
1157	Spring 2018	Control	No	Junior	Female	White	22	8		NA	No	No	No	4.05	86.6667	85.1852	100	85.7143	83.3333	85.7143	100	50	100	96.6667	96.2963	100	100	100	85.7143	100	75	100	10	0	14.2857	16.6667	0	0	25	0	6.66667	7.40741	0	14.2857	16.6667	0	0	0	0
1158	Spring 2018	Intervention	Yes	Freshman	Female	Black	19	16		NA	No	No	No	3.68	50	44.4444	42.8571	28.5714	50	57.1429	50	100	40	66.6667	62.963	57.1429	57.1429	33.3333	42.8571	75	100	80	16.6667	14.2857	28.5714	-16.6667	-14.2857	25	0	40	26.6667	29.6296	0	42.8571	33.3333	28.5714	25	0	20
1159	Spring 2018	Control	Yes	Freshman	Male	White	18	15		NA	No	No	Yes	3.57	80	77.7778	100	57.1429	100	85.7143	50	100	100	83.3333	81.4815	85.7143	85.7143	100	100	50	100	100	3.33333	-14.2857	28.5714	0	14.2857	0	0	0	3.33333	3.7037	0	0	0	0	12.5	0	0
1160	Spring 2018	Control	No	Freshman	Female	Other	19	17		NA	No	Yes	No	2.61	60	59.2593	85.7143	28.5714	66.6667	42.8571	50	75	80	60	59.2593	71.4286	42.8571	66.6667	42.8571	75	50	60	0	-14.2857	14.2857	0	0	25	-25	-20	13.3333	14.8148	0	42.8571	0	0	37.5	0	0
1161	Spring 2018	Control	No	Freshman	Male	White	19	17		NA	No	No	No	2.84	73.3333	74.0741	85.7143	71.4286	83.3333	57.1429	62.5	75	40	80	81.4815	100	71.4286	83.3333	100	62.5	100	100	6.66667	14.2857	0	0	42.8571	0	25	60	13.3333	11.1111	0	14.2857	0	14.2857	37.5	25	20
1162	Spring 2018	Control	No	Freshman	Male	White	19	17		NA	No	No	No	3.29	83.3333	85.1852	100	57.1429	100	100	62.5	100	100	53.3333	51.8519	57.1429	28.5714	83.3333	57.1429	12.5	75	100	-30	-42.8571	-28.5714	-16.6667	-42.8571	-50	-25	0	13.3333	14.8148	0	42.8571	0	0	37.5	0	0
1163	Spring 2018	Control	No	Junior	Female	Other	18	14		NA	Yes	Yes	No	3.36	93.3333	96.2963	100	85.7143	100	100	87.5	100	100	86.6667	85.1852	100	57.1429	100	85.7143	75	100	100	-6.66667	0	-28.5714	0	-14.2857	-12.5	0	0	0	0	0	0	0	0	0	0	0
1166	Spring 2018	Control	No	Junior	Female	White	24	8		NA	Yes	No	No	NA	73.3333	74.0741	100	71.4286	83.3333	71.4286	62.5	75	60	83.3333	81.4815	100	71.4286	83.3333	71.4286	62.5	75	60	10	0	0	0	0	0	0	0	13.3333	11.1111	0	14.2857	0	14.2857	25	25	20
1167	Spring 2018	Control	No	Junior	Male	White	25	12		NA	No	Yes	No	3.79	56.6667	55.5556	85.7143	14.2857	100	71.4286	25	75	100	43.3333	44.4444	57.1429	14.2857	66.6667	57.1429	12.5	75	60	-13.3333	-28.5714	0	-33.3333	-14.2857	-12.5	0	-40	26.6667	29.6296	14.2857	57.1429	0	14.2857	50	0	0
1169	Spring 2018	Control	No	Junior	Female	White	35	7		NA	Yes	Yes	No	3.56	70	70.3704	42.8571	57.1429	66.6667	85.7143	87.5	100	60	83.3333	81.4815	85.7143	71.4286	83.3333	85.7143	100	75	100	13.3333	42.8571	14.2857	16.6667	0	12.5	-25	40	3.33333	3.7037	14.2857	0	0	0	0	0	20
1170	Spring 2018	Control	Yes	Sophomore	Female	White	18	14		NA	No	No	Yes	3.9	70	70.3704	100	57.1429	50	57.1429	87.5	75	80	86.6667	92.5926	100	71.4286	100	85.7143	87.5	100	100	16.6667	0	14.2857	50	28.5714	0	25	20	6.66667	3.7037	0	14.2857	0	0	12.5	0	0
1172	Spring 2018	Control	No	Freshman	Female	Other	18	17		NA	Missing	No	No	3.31	46.6667	48.1481	57.1429	14.2857	66.6667	85.7143	25	100	80	33.3333	29.6296	28.5714	0	50	42.8571	25	75	40	-13.3333	-28.5714	-14.2857	-16.6667	-42.8571	0	-25	-40	10	11.1111	0	28.5714	0	0	25	0	0
1173	Spring 2018	Intervention	Yes	Freshman	Male	White	19	17		NA	No	No	No	3.8	80	81.4815	85.7143	71.4286	50	85.7143	100	100	100	83.3333	81.4815	100	57.1429	83.3333	85.7143	75	100	100	3.33333	14.2857	-14.2857	33.3333	0	-25	0	0	3.33333	3.7037	0	0	16.6667	0	0	0	0
1174	Spring 2018	Intervention	No	Freshman	Female	Black	19	16		NA	Missing	Yes	No	2.36	63.3333	66.6667	85.7143	42.8571	33.3333	71.4286	87.5	100	80	80	81.4815	85.7143	71.4286	50	100	100	100	100	16.6667	0	28.5714	16.6667	28.5714	12.5	0	20	16.6667	18.5185	0	28.5714	50	0	0	0	0
1175	Spring 2018	Control	No	Freshman	Female	Black	18	16		NA	No	No	No	2.64	70	70.3704	71.4286	57.1429	83.3333	42.8571	75	75	80	53.3333	48.1481	71.4286	14.2857	66.6667	28.5714	50	50	40	-16.6667	0	-42.8571	-16.6667	-14.2857	-25	-25	-40	10	11.1111	14.2857	28.5714	16.6667	14.2857	12.5	0	0
1176	Spring 2018	Intervention	Yes	Freshman	Female	Black	18	17		NA	Yes	Yes	Yes	2.46	76.6667	74.0741	57.1429	71.4286	50	100	100	100	60	83.3333	81.4815	100	57.1429	83.3333	71.4286	87.5	100	80	6.66667	42.8571	-14.2857	33.3333	-28.5714	-12.5	0	20	0	0	0	0	0	0	0	0	0
1178	Spring 2018	Control	Yes	Freshman	Male	White	19	16		NA	No	No	Yes	3.59	50	51.8519	71.4286	57.1429	66.6667	57.1429	25	50	40	46.6667	48.1481	71.4286	42.8571	33.3333	14.2857	62.5	25	40	-3.33333	0	-14.2857	-33.3333	-42.8571	37.5	-25	0	13.3333	7.40741	0	14.2857	0	0	12.5	0	0
1179	Spring 2018	Intervention	Yes	Freshman	Female	White	18	15		NA	Yes	Yes	Yes	3.95	73.3333	74.0741	71.4286	57.1429	83.3333	100	75	100	80	100	100	100	100	100	100	100	100	100	26.6667	28.5714	42.8571	16.6667	0	25	0	20	13.3333	14.8148	14.2857	28.5714	16.6667	0	12.5	0	20
1180	Spring 2018	Control	Yes	Freshman	Female	Black	18	14		NA	Yes	Yes	No	0.27	76.6667	81.4815	85.7143	57.1429	100	85.7143	75	100	80	63.3333	62.963	57.1429	57.1429	50	85.7143	37.5	100	80	-13.3333	-28.5714	0	-50	0	-37.5	0	0	10	11.1111	0	28.5714	0	14.2857	25	0	0
1181	Spring 2018	Control	Yes	Freshman	Female	Black	19	16		NA	Yes	Yes	No	3.59	70	70.3704	100	57.1429	83.3333	71.4286	50	100	80	13.3333	14.8148	42.8571	0	33.3333	0	12.5	0	20	-56.6667	-57.1429	-57.1429	-50	-71.4286	-37.5	-100	-60	16.6667	18.5185	0	28.5714	0	0	50	0	0
1182	Spring 2018	Control	No	Freshman	Male	Other	18	15		NA	Yes	No	No	2.98	70	70.3704	71.4286	85.7143	66.6667	57.1429	87.5	50	60	70	70.3704	100	57.1429	83.3333	28.5714	87.5	25	60	0	28.5714	-28.5714	16.6667	-28.5714	0	-25	0	3.33333	3.7037	0	0	0	0	0	25	0
1183	Spring 2018	Intervention	Yes	Freshman	Female	White	18	14		NA	No	Yes	No	4.08	90	88.8889	100	71.4286	100	85.7143	87.5	100	80	96.6667	96.2963	100	85.7143	100	100	100	100	100	6.66667	0	14.2857	0	14.2857	12.5	0	20	0	0	0	0	0	0	0	0	0
1184	Spring 2018	Control	Yes	Freshman	Female	Other	18	15		NA	No	No	Yes	3.8	40	37.037	57.1429	0	66.6667	42.8571	25	75	60	43.3333	48.1481	57.1429	14.2857	83.3333	57.1429	37.5	50	40	3.33333	0	14.2857	16.6667	14.2857	12.5	-25	-20	13.3333	14.8148	0	57.1429	0	14.2857	12.5	0	0
1185	Spring 2018	Control	No	Freshman	Female	White	19	17		NA	Yes	No	No	2.42	50	48.1481	57.1429	14.2857	66.6667	42.8571	50	75	60	3.33333	3.7037	14.2857	0	16.6667	0	0	0	0	-46.6667	-42.8571	-14.2857	-50	-42.8571	-50	-75	-60	6.66667	7.40741	14.2857	0	0	0	12.5	0	0
1187	Spring 2018	Control	No	Freshman	Female	Other	18	16		NA	Missing	Yes	No	3.2	73.3333	74.0741	100	14.2857	100	85.7143	75	100	100	73.3333	74.0741	100	28.5714	100	85.7143	62.5	100	100	0	0	14.2857	0	0	-12.5	0	0	6.66667	7.40741	0	14.2857	0	0	12.5	0	0
1188	Spring 2018	Control	No	Freshman	Male	White	18	16		NA	No	No	No	3	73.3333	81.4815	100	42.8571	100	100	62.5	100	100	73.3333	77.7778	100	71.4286	83.3333	71.4286	62.5	50	80	0	0	28.5714	-16.6667	-28.5714	0	-50	-20	10	7.40741	0	14.2857	0	0	12.5	0	0
1189	Spring 2018	Control	No	Freshman	Female	White	18	17		NA	No	No	No	3.36	86.6667	88.8889	100	71.4286	83.3333	100	87.5	100	100	90	88.8889	100	71.4286	83.3333	85.7143	87.5	100	100	3.33333	0	0	0	-14.2857	0	0	0	0	0	0	0	0	0	0	0	0
1190	Spring 2018	Control	Yes	Freshman	Female	Other	18	14		NA	Yes	Yes	No	3.14	86.6667	88.8889	85.7143	85.7143	66.6667	100	87.5	100	100	90	92.5926	100	85.7143	83.3333	100	87.5	100	100	3.33333	14.2857	0	16.6667	0	0	0	0	10	7.40741	0	14.2857	16.6667	0	12.5	0	0
1191	Spring 2018	Control	No	Freshman	Female	Black	18	17		NA	Missing	No	No	2.79	73.3333	74.0741	85.7143	57.1429	66.6667	85.7143	75	75	100	76.6667	74.0741	85.7143	85.7143	66.6667	57.1429	87.5	25	100	3.33333	0	28.5714	0	-28.5714	12.5	-50	0	13.3333	14.8148	0	42.8571	0	0	25	0	0
1193	Spring 2018	Control	No	Freshman	Female	Other	18	16		NA	Missing	No	No	1.35	70	66.6667	71.4286	28.5714	100	100	50	100	60	56.6667	55.5556	42.8571	57.1429	83.3333	57.1429	50	25	40	-13.3333	-28.5714	28.5714	-16.6667	-42.8571	0	-75	-20	3.33333	3.7037	0	14.2857	0	0	0	0	0
1194	Spring 2018	Control	No	Freshman	Female	White	18	18		NA	Missing	No	No	3.72	76.6667	74.0741	85.7143	71.4286	50	71.4286	87.5	75	80	76.6667	77.7778	85.7143	85.7143	50	85.7143	100	50	100	0	0	14.2857	0	14.2857	12.5	-25	20	20	22.2222	14.2857	14.2857	50	28.5714	0	25	20
1195	Spring 2018	Control	Yes	Freshman	Female	White	20	14		NA	No	No	Yes	3.77	96.6667	96.2963	100	85.7143	100	100	87.5	100	100	93.3333	92.5926	100	85.7143	100	85.7143	87.5	75	100	-3.33333	0	0	0	-14.2857	0	-25	0	0	0	0	0	0	0	0	0	0
1196	Spring 2018	Intervention	Yes	Freshman	Female	Black	18	14		NA	Yes	No	No	2.8	33.3333	33.3333	42.8571	0	33.3333	14.2857	37.5	50	40	10	7.40741	0	0	33.3333	0	0	0	0	-23.3333	-42.8571	0	0	-14.2857	-37.5	-50	-40	10	7.40741	0	28.5714	0	14.2857	0	0	0
1197	Spring 2018	Intervention	Yes	Junior	Female	Black	23	4		NA	Yes	Yes	No	4.15	76.6667	77.7778	85.7143	57.1429	66.6667	100	87.5	100	100	83.3333	85.1852	100	57.1429	83.3333	85.7143	87.5	100	100	6.66667	14.2857	0	16.6667	-14.2857	0	0	0	3.33333	3.7037	0	14.2857	0	0	0	0	0
1198	Spring 2018	Control	No	Junior	Male	Other	52	13		NA	Missing	Yes	No	2.61	93.3333	96.2963	85.7143	100	100	100	100	100	80	96.6667	96.2963	100	100	100	100	100	75	100	3.33333	14.2857	0	0	0	0	-25	20	3.33333	3.7037	14.2857	0	0	0	0	0	20
1200	Spring 2018	Control	Yes	Sophomore	Male	Other	18	14		NA	No	No	No	1.36	36.6667	33.3333	57.1429	0	16.6667	42.8571	25	75	80	43.3333	40.7407	57.1429	28.5714	33.3333	57.1429	37.5	75	60	6.66667	0	28.5714	16.6667	14.2857	12.5	0	-20	53.3333	55.5556	28.5714	85.7143	66.6667	57.1429	50	25	20
1201	Spring 2018	Control	No	Freshman	Male	Other	20	14		NA	Yes	Yes	No	3.24	83.3333	81.4815	100	42.8571	100	100	75	100	100	80	77.7778	100	42.8571	100	71.4286	75	75	100	-3.33333	0	0	0	-28.5714	0	-25	0	13.3333	14.8148	0	57.1429	0	0	12.5	0	0
1202	Spring 2018	Intervention	No	Freshman	Female	White	18	14		NA	Missing	No	No	3.41	83.3333	81.4815	85.7143	57.1429	100	85.7143	87.5	100	100	73.3333	74.0741	85.7143	57.1429	66.6667	85.7143	75	100	100	-10	0	0	-33.3333	0	-12.5	0	0	6.66667	7.40741	0	28.5714	0	0	0	0	0
1203	Spring 2018	Control	No	Freshman	Male	Other	18	17		NA	Missing	No	No	2.61	93.3333	96.2963	100	100	100	100	87.5	100	100	83.3333	88.8889	100	71.4286	100	71.4286	75	75	80	-10	0	-28.5714	0	-28.5714	-12.5	-25	-20	3.33333	0	0	0	0	0	0	0	0
1204	Spring 2018	Control	No	Sophomore	Female	White	19	14		NA	Yes	Yes	No	2.85	96.6667	96.2963	100	85.7143	100	100	100	100	100	83.3333	81.4815	85.7143	85.7143	83.3333	71.4286	87.5	75	60	-13.3333	-14.2857	0	-16.6667	-28.5714	-12.5	-25	-40	3.33333	3.7037	0	14.2857	0	0	0	0	0
1206	Spring 2018	Intervention	Yes	Junior	Male	White	21	14		NA	Yes	Yes	No	2.21	73.3333	70.3704	100	42.8571	83.3333	100	50	100	100	86.6667	85.1852	100	85.7143	83.3333	100	62.5	100	100	13.3333	0	42.8571	0	0	12.5	0	0	6.66667	7.40741	0	0	16.6667	0	12.5	0	0
1207	Spring 2018	Control	No	Freshman	Male	Other	18	14		NA	No	No	No	0.3	96.6667	100	100	100	100	100	100	100	100	63.3333	66.6667	100	57.1429	83.3333	28.5714	62.5	25	60	-33.3333	0	-42.8571	-16.6667	-71.4286	-37.5	-75	-40	3.33333	0	0	0	0	0	0	0	0
1208	Spring 2018	Control	No	Sophomore	Male	White	20	16		NA	Yes	Yes	No	1.23	43.3333	44.4444	42.8571	42.8571	33.3333	42.8571	25	75	80	46.6667	48.1481	14.2857	57.1429	50	57.1429	62.5	75	20	3.33333	-28.5714	14.2857	16.6667	14.2857	37.5	0	-60	23.3333	22.2222	14.2857	14.2857	33.3333	14.2857	25	0	20
1209	Spring 2018	Control	No	Junior	Male	Other	30	15		NA	Yes	Yes	No	3.64	40	37.037	85.7143	28.5714	33.3333	28.5714	25	25	60	60	59.2593	71.4286	57.1429	33.3333	57.1429	75	50	100	20	-14.2857	28.5714	0	28.5714	50	25	40	13.3333	14.8148	0	42.8571	0	0	25	0	0
1211	Spring 2018	Control	No	Freshman	Male	Other	18	16		NA	Missing	No	No	4	70	66.6667	42.8571	71.4286	33.3333	85.7143	75	100	80	53.3333	51.8519	71.4286	0	100	85.7143	12.5	100	100	-16.6667	28.5714	-71.4286	66.6667	0	-62.5	0	20	6.66667	7.40741	0	28.5714	0	0	0	0	0
1213	Spring 2018	Control	No	Sophomore	Female	White	33	14		NA	Yes	No	No	3.81	56.6667	51.8519	100	28.5714	50	57.1429	37.5	50	100	46.6667	44.4444	71.4286	14.2857	50	57.1429	25	75	80	-10	-28.5714	-14.2857	0	0	-12.5	25	-20	10	11.1111	0	14.2857	16.6667	28.5714	0	25	0
1214	Spring 2018	Intervention	Yes	Junior	Female	Other	23	7		NA	No	Yes	No	2.19	60	59.2593	57.1429	14.2857	66.6667	57.1429	87.5	75	80	66.6667	66.6667	85.7143	57.1429	50	71.4286	87.5	50	80	6.66667	28.5714	42.8571	-16.6667	14.2857	0	-25	0	13.3333	11.1111	0	42.8571	0	14.2857	0	0	0
1215	Spring 2018	Control	No	Junior	Female	White	20	14		NA	Yes	Yes	No	1.89	73.3333	77.7778	85.7143	71.4286	50	71.4286	87.5	100	80	70	74.0741	85.7143	42.8571	83.3333	71.4286	87.5	75	80	-3.33333	0	-28.5714	33.3333	0	0	-25	0	3.33333	0	0	0	0	0	0	0	0
1216	Spring 2018	Control	Yes	Sophomore	Male	Other	19	17		NA	No	No	No	2	73.3333	74.0741	85.7143	57.1429	66.6667	71.4286	87.5	75	80	73.3333	74.0741	100	42.8571	83.3333	57.1429	75	50	80	0	14.2857	-14.2857	16.6667	-14.2857	-12.5	-25	0	10	11.1111	0	28.5714	0	14.2857	12.5	0	20
1217	Spring 2018	Control	Yes	Junior	Female	White	22	11		NA	No	No	No	2.34	96.6667	96.2963	100	100	100	100	100	75	100	93.3333	96.2963	100	85.7143	100	100	100	100	100	-3.33333	0	-14.2857	0	0	0	25	0	0	0	0	0	0	0	0	0	0
1218	Spring 2018	Control	No	Junior	Male	White	25	14		NA	Yes	No	No	4.18	93.3333	96.2963	100	85.7143	100	100	87.5	100	100	96.6667	96.2963	100	85.7143	100	100	87.5	100	100	3.33333	0	0	0	0	0	0	0	0	0	0	0	0	0	0	0	0
1219	Spring 2018	Control	No	Sophomore	Female	Black	18	17		NA	No	Yes	No	NA	70	70.3704	100	0	100	85.7143	62.5	100	100	86.6667	85.1852	100	71.4286	83.3333	100	87.5	100	100	16.6667	0	71.4286	-16.6667	14.2857	25	0	0	20	18.5185	0	71.4286	0	14.2857	12.5	0	0
1220	Spring 2018	Intervention	Yes	Freshman	Male	Black	18	16		NA	No	Yes	No	3.23	53.3333	51.8519	28.5714	57.1429	50	71.4286	25	100	60	53.3333	51.8519	42.8571	42.8571	33.3333	71.4286	37.5	100	80	0	14.2857	-14.2857	-16.6667	0	12.5	0	20	13.3333	11.1111	14.2857	28.5714	0	0	0	0	20
1221	Spring 2018	Control	No	Freshman	Male	Other	19	14		NA	Yes	Yes	No	0.19	90	88.8889	85.7143	100	100	85.7143	87.5	50	100	76.6667	77.7778	85.7143	71.4286	83.3333	57.1429	100	50	80	-13.3333	0	-28.5714	-16.6667	-28.5714	12.5	0	-20	3.33333	3.7037	0	0	0	0	0	25	0
1222	Spring 2018	Control	No	Freshman	Female	Other	19	18		NA	No	No	No	3.09	80	85.1852	100	57.1429	100	85.7143	87.5	75	80	70	74.0741	100	28.5714	100	85.7143	62.5	100	100	-10	0	-28.5714	0	0	-25	25	20	6.66667	3.7037	0	14.2857	0	0	0	0	0
1223	Spring 2018	Control	Yes	Junior	Female	White	20	14		NA	Yes	No	No	3.7	30	25.9259	28.5714	14.2857	0	28.5714	62.5	50	40	36.6667	33.3333	28.5714	28.5714	0	14.2857	75	50	40	6.66667	0	14.2857	0	-14.2857	12.5	0	0	30	33.3333	28.5714	42.8571	83.3333	42.8571	12.5	25	0
1224	Spring 2018	Control	No	Junior	Female	White	33	16		NA	Yes	Yes	No	3.22	96.6667	96.2963	100	100	100	100	87.5	100	100	96.6667	96.2963	85.7143	100	100	100	100	100	100	0	-14.2857	0	0	0	12.5	0	0	0	0	0	0	0	0	0	0	0
1225	Spring 2018	Control	Yes	Freshman	Female	White	19	13		NA	Yes	No	No	3.12	76.6667	81.4815	100	71.4286	100	57.1429	75	50	100	80	81.4815	85.7143	85.7143	66.6667	57.1429	100	75	80	3.33333	-14.2857	14.2857	-33.3333	0	25	25	-20	10	7.40741	0	14.2857	0	0	25	0	0
1226	Spring 2018	Control	No	Freshman	Female	Other	19	17		NA	Yes	Yes	No	2.07	80	81.4815	100	57.1429	100	100	75	75	100	80	81.4815	85.7143	57.1429	100	100	87.5	100	80	0	-14.2857	0	0	0	12.5	25	-20	10	7.40741	0	28.5714	0	0	12.5	0	0
1228	Spring 2018	Control	Yes	Sophomore	Female	Other	18	14		NA	No	No	Yes	3.72	66.6667	62.963	100	28.5714	83.3333	57.1429	50	25	80	43.3333	37.037	42.8571	42.8571	83.3333	28.5714	12.5	0	20	-23.3333	-57.1429	14.2857	0	-28.5714	-37.5	-25	-60	10	11.1111	0	28.5714	0	0	25	25	0
1229	Spring 2018	Control	No	Sophomore	Female	White	19	17		NA	No	No	No	NA	26.6667	25.9259	42.8571	0	33.3333	28.5714	25	25	60	33.3333	33.3333	0	57.1429	0	57.1429	37.5	75	40	6.66667	-42.8571	57.1429	-33.3333	28.5714	12.5	50	-20	40	44.4444	28.5714	42.8571	66.6667	42.8571	37.5	50	0
1230	Spring 2018	Control	No	Junior	Male	White	19	14		NA	No	No	No	2.21	73.3333	70.3704	100	42.8571	83.3333	57.1429	87.5	75	80	73.3333	74.0741	85.7143	28.5714	100	71.4286	87.5	75	100	0	-14.2857	-14.2857	16.6667	14.2857	0	0	20	10	11.1111	0	42.8571	0	14.2857	0	0	0
1231	Spring 2018	Intervention	Yes	Sophomore	Female	Black	18	14		NA	No	Yes	No	1.97	73.3333	77.7778	85.7143	42.8571	100	100	75	100	80	83.3333	88.8889	100	85.7143	100	85.7143	75	100	80	10	14.2857	42.8571	0	-14.2857	0	0	0	0	0	0	0	0	0	0	0	0
1232	Spring 2018	Intervention	Yes	Freshman	Female	Black	19	17		NA	No	No	No	3.66	76.6667	74.0741	85.7143	42.8571	66.6667	85.7143	87.5	75	100	43.3333	40.7407	71.4286	0	33.3333	42.8571	62.5	50	80	-33.3333	-14.2857	-42.8571	-33.3333	-42.8571	-25	-25	-20	13.3333	14.8148	14.2857	28.5714	33.3333	0	0	0	0
1233	Spring 2018	Control	No	Sophomore	Male	Other	20	14		NA	No	No	No	1.04	56.6667	55.5556	71.4286	14.2857	100	85.7143	12.5	100	100	53.3333	51.8519	71.4286	0	100	85.7143	12.5	100	100	-3.33333	0	-14.2857	0	0	0	0	0	43.3333	44.4444	28.5714	85.7143	0	14.2857	87.5	0	0
1234	Spring 2018	Intervention	Yes	Sophomore	Male	White	23	13		NA	No	No	No	2.94	60	59.2593	71.4286	57.1429	66.6667	57.1429	75	25	60	86.6667	85.1852	100	85.7143	83.3333	85.7143	75	100	80	26.6667	28.5714	28.5714	16.6667	28.5714	0	75	20	13.3333	14.8148	0	28.5714	16.6667	0	12.5	25	0
1235	Spring 2018	Control	Yes	Freshman	Male	White	18	16		NA	No	No	No	2.82	73.3333	74.0741	100	42.8571	100	71.4286	75	50	100	30	33.3333	14.2857	14.2857	50	57.1429	25	75	60	-43.3333	-85.7143	-28.5714	-50	-14.2857	-50	25	-40	6.66667	3.7037	0	14.2857	0	0	0	0	0
1236	Spring 2018	Control	No	Junior	Male	Black	20	16		NA	No	No	No	3.74	66.6667	62.963	71.4286	85.7143	50	57.1429	62.5	50	80	40	44.4444	71.4286	28.5714	83.3333	28.5714	0	25	60	-26.6667	0	-57.1429	33.3333	-28.5714	-62.5	-25	-20	26.6667	29.6296	14.2857	14.2857	33.3333	28.5714	25	50	20
1237	Spring 2018	Control	Yes	Freshman	Female	Black	18	16		NA	No	No	No	3.29	80	81.4815	100	57.1429	83.3333	100	75	100	100	63.3333	62.963	85.7143	42.8571	66.6667	71.4286	50	100	80	-16.6667	-14.2857	-14.2857	-16.6667	-28.5714	-25	0	-20	0	0	0	0	0	0	0	0	0
1238	Spring 2018	Control	No	Freshman	Female	White	23	14		NA	Yes	No	No	1.43	63.3333	59.2593	71.4286	14.2857	66.6667	71.4286	75	75	80	76.6667	77.7778	100	57.1429	83.3333	71.4286	75	75	100	13.3333	28.5714	42.8571	16.6667	0	0	0	20	6.66667	7.40741	14.2857	14.2857	16.6667	0	12.5	0	0
1239	Spring 2018	Control	No	Freshman	Female	Other	24	17		NA	Missing	No	No	2.35	90	88.8889	100	57.1429	100	100	87.5	100	100	86.6667	88.8889	85.7143	85.7143	66.6667	100	100	100	100	-3.33333	-14.2857	28.5714	-33.3333	0	12.5	0	0	0	0	0	0	0	0	0	0	0
1240	Spring 2018	Control	Yes	Freshman	Female	Other	18	17		NA	No	No	Yes	3.87	93.3333	92.5926	100	85.7143	100	85.7143	87.5	75	100	86.6667	88.8889	85.7143	100	100	85.7143	87.5	100	60	-6.66667	-14.2857	14.2857	0	0	0	25	-40	0	0	0	0	0	0	0	0	0
1241	Spring 2018	Control	No	Junior	Male	Other	18	14		NA	Yes	Yes	No	3.75	70	70.3704	85.7143	42.8571	33.3333	71.4286	87.5	100	100	86.6667	85.1852	85.7143	85.7143	50	85.7143	87.5	100	100	16.6667	0	42.8571	16.6667	14.2857	0	0	0	3.33333	3.7037	0	14.2857	0	0	12.5	0	0
1243	Spring 2018	Intervention	Yes	Junior	Female	Other	24	11		NA	No	No	No	1.47	76.6667	77.7778	71.4286	57.1429	83.3333	85.7143	87.5	100	80	86.6667	88.8889	100	71.4286	100	85.7143	87.5	75	80	10	28.5714	14.2857	16.6667	0	0	-25	0	10	7.40741	0	28.5714	0	0	0	0	0
1247	Spring 2018	Control	No	Junior	Female	Other	20	19		NA	Yes	Yes	No	3.36	73.3333	74.0741	71.4286	85.7143	66.6667	71.4286	62.5	100	80	73.3333	74.0741	85.7143	57.1429	100	85.7143	62.5	100	60	0	14.2857	-28.5714	33.3333	14.2857	0	0	-20	3.33333	3.7037	14.2857	0	0	0	0	0	20
1248	Spring 2018	Intervention	No	Sophomore	Male	Black	37	11		NA	Missing	Yes	No	1.59	70	70.3704	100	28.5714	66.6667	71.4286	62.5	75	80	73.3333	77.7778	85.7143	42.8571	100	71.4286	62.5	75	80	3.33333	-14.2857	14.2857	33.3333	0	0	0	0	3.33333	3.7037	0	14.2857	0	0	12.5	0	0
1249	Spring 2018	Control	No	Freshman	Male	White	18	16		NA	Missing	Yes	No	2.14	90	88.8889	100	85.7143	83.3333	100	75	100	100	76.6667	77.7778	100	85.7143	100	85.7143	25	75	80	-13.3333	0	0	16.6667	-14.2857	-50	-25	-20	0	0	0	0	0	0	0	0	0
1250	Spring 2018	Control	No	Junior	Female	Black	27	14		NA	Missing	Yes	No	2.25	90	88.8889	100	57.1429	100	100	87.5	100	100	80	77.7778	100	42.8571	83.3333	85.7143	75	100	100	-10	0	-14.2857	-16.6667	-14.2857	-12.5	0	0	6.66667	7.40741	0	28.5714	0	0	12.5	0	0
1251	Spring 2018	Control	No	Junior	Female	Black	27	12		NA	Yes	No	No	4.16	96.6667	96.2963	100	85.7143	100	100	87.5	100	100	100	100	100	100	100	100	100	100	100	3.33333	0	14.2857	0	0	12.5	0	0	3.33333	3.7037	0	14.2857	0	0	12.5	0	0
1252	Spring 2018	Intervention	Yes	Junior	Female	White	19	12		NA	No	No	No	0.43	83.3333	85.1852	100	42.8571	100	85.7143	100	100	100	86.6667	88.8889	100	71.4286	100	71.4286	100	75	100	3.33333	0	28.5714	0	-14.2857	0	-25	0	16.6667	14.8148	0	57.1429	0	14.2857	0	0	0
1253	Spring 2018	Control	No	Junior	Male	White	27	16		NA	No	No	No	3.77	80	81.4815	100	85.7143	100	42.8571	87.5	0	80	83.3333	85.1852	85.7143	71.4286	83.3333	85.7143	100	100	100	3.33333	-14.2857	-14.2857	-16.6667	42.8571	12.5	100	20	0	0	0	0	0	0	0	0	0
1256	Spring 2018	Intervention	Yes	Junior	Male	White	38	12		NA	No	No	No	4.3	96.6667	96.2963	100	100	100	100	87.5	100	100	93.3333	92.5926	100	100	100	85.7143	100	50	100	-3.33333	0	0	0	-14.2857	12.5	-50	0	0	0	0	0	0	0	0	0	0
1257	Spring 2018	Control	No	Sophomore	Female	Other	20	13		NA	Yes	Yes	No	NA	70	70.3704	100	42.8571	100	71.4286	50	75	80	80	77.7778	100	42.8571	100	85.7143	62.5	100	100	10	0	0	0	14.2857	12.5	25	20	13.3333	14.8148	0	14.2857	0	14.2857	37.5	25	0
1258	Spring 2018	Control	No	Sophomore	Male	White	29	14		NA	Missing	No	No	NA	83.3333	81.4815	100	71.4286	100	71.4286	87.5	50	100	93.3333	92.5926	100	85.7143	100	100	75	100	100	10	0	14.2857	0	28.5714	-12.5	50	0	3.33333	3.7037	0	0	0	0	12.5	0	0
1259	Spring 2018	Control	No	Sophomore	Female	White	19	16		NA	No	No	No	NA	73.3333	74.0741	85.7143	28.5714	83.3333	100	87.5	100	80	80	85.1852	85.7143	57.1429	100	100	87.5	100	100	6.66667	0	28.5714	16.6667	0	0	0	20	16.6667	18.5185	0	57.1429	16.6667	0	0	0	0
1261	Spring 2018	Control	No	Junior	Male	Other	23	11		NA	No	No	No	NA	66.6667	62.963	100	28.5714	100	42.8571	62.5	25	60	86.6667	85.1852	85.7143	71.4286	83.3333	85.7143	100	100	100	20	-14.2857	42.8571	-16.6667	42.8571	37.5	75	40	0	0	0	0	0	0	0	0	0
1263	Spring 2018	Control	No	Sophomore	Female	White	20	13		NA	No	No	No	NA	83.3333	85.1852	85.7143	71.4286	66.6667	85.7143	87.5	100	100	90	92.5926	100	85.7143	100	100	87.5	100	100	6.66667	14.2857	14.2857	33.3333	14.2857	0	0	0	6.66667	7.40741	0	28.5714	0	0	12.5	0	0
1264	Spring 2018	Control	No	Junior	Male	Black	25	8		NA	No	No	No	NA	80	81.4815	100	85.7143	50	85.7143	87.5	100	100	70	74.0741	71.4286	57.1429	66.6667	71.4286	87.5	75	100	-10	-28.5714	-28.5714	16.6667	-14.2857	0	-25	0	10	7.40741	0	0	33.3333	0	0	0	0
1266	Spring 2018	Control	No	Junior	Female	Black	23	17		NA	Yes	Yes	No	NA	63.3333	62.963	57.1429	71.4286	16.6667	57.1429	75	100	60	76.6667	74.0741	71.4286	71.4286	66.6667	57.1429	75	75	80	13.3333	14.2857	0	50	0	0	-25	20	13.3333	11.1111	14.2857	0	33.3333	14.2857	12.5	0	0
1267	Spring 2018	Control	No	Junior	Male	Black	22	12		NA	No	No	No	NA	60	59.2593	57.1429	71.4286	33.3333	42.8571	87.5	50	60	83.3333	85.1852	71.4286	100	50	85.7143	100	100	80	23.3333	14.2857	28.5714	16.6667	42.8571	12.5	50	20	20	22.2222	14.2857	14.2857	50	14.2857	0	50	0
[truncated: 176 more columns]

## Sheet: LabReport Total
	Scores, by Research ID			Scores sorted from highest to lowest score				Scores, by bin #			Score %, by bin #				Score %, by grade category
Semesters	Research ID	AVERAGE (2 scorers)/16p		F17 n=42	S18 n=40	% score	Bin	F17 n=42	S18 n=40	Combined (82)	F17 %	S18 %	Combined %	% score		F17 %	S18 %	Combined %
Fall 2017	5	15		16	16	100	16	6	4	10	14.2857	10	12.1951	100	>=90.6%	64.2857	50	57.3171
Fall 2017	8	14		16	16	96.875	15.5	8	5	13	19.0476	12.5	15.8537	96.875	>=81.3%	85.7143	77.5	81.7073
Fall 2017	15	14.5		16	16	93.75	15	7	8	15	16.6667	20	18.2927	93.75	>=71.9	92.8571	90	91.4634
Fall 2017	20	16		16	16	90.625	14.5	6	3	9	14.2857	7.5	10.9756	90.625
Fall 2017	32	14.5		16	15.5	87.5	14	3	4	7	7.14286	10	8.53659	87.5
Fall 2017	37	14.5		16	15.5	84.375	13.5	4	5	9	9.52381	12.5	10.9756	84.375
Fall 2017	44	15.5		15.5	15.5	81.25	13	2	2	4	4.7619	5	4.87805	81.25
Fall 2017	45	15.5		15.5	15.5	78.125	12.5	1	1	2	2.38095	2.5	2.43902	78.125
Fall 2017	76	13.5		15.5	15.5	75	12	1	3	4	2.38095	7.5	4.87805	75
Fall 2017	79	7.5		15.5	15	71.875	11.5	1	1	2	2.38095	2.5	2.43902	71.875
Fall 2017	80	13		15.5	15	68.75	11	1	1	2	2.38095	2.5	2.43902	68.75
Fall 2017	101	16		15.5	15	65.625	10.5	0	1	1	0	2.5	1.21951	65.625
Fall 2017	122	15		15.5	15	62.5	10	1	0	1	2.38095	0	1.21951	62.5
Fall 2017	130	15.5		15.5	15	56.25	9	0	1	1	0	2.5	1.21951	56.25
Fall 2017	157	11.5		15	15	53.125	8.5	0	1	1	0	2.5	1.21951	53.125
Fall 2017	163	15.5		15	15	50	8	0	0	0	0	0	0	50
Fall 2017	167	15		15	15	46.875	7.5	1	0	1	2.38095	0	1.21951	46.875
Fall 2017	168	14.5		15	14.5			42	40	82	42	40	82
Fall 2017	174	14.5		15	14.5
Fall 2017	178	15.5		15	14.5
Fall 2017	181	13		15	14			Figure	% lab reports with score
Fall 2017	187	16		14.5	14			% score	F17	S18	Combined
Fall 2017	199	12.5		14.5	14			100	14.2857	10	12.1951
Fall 2017	202	12		14.5	14			96.875	19.0476	12.5	15.8537
Fall 2017	203	10		14.5	13.5			93.75	16.6667	20	18.2927
Fall 2017	204	13.5		14.5	13.5			90.625	14.2857	7.5	10.9756
Fall 2017	207	14		14.5	13.5			87.5	7.14286	10	8.53659
Fall 2017	208	15		14	13.5			84.375	9.52381	12.5	10.9756
Fall 2017	209	15		14	13.5			81.25	4.7619	5	4.87805
Fall 2017	210	14.5		14	13			78.125	2.38095	2.5	2.43902
Fall 2017	214	13.5		13.5	13			75	2.38095	7.5	4.87805
Fall 2017	218	15.5		13.5	12.5			71.875	2.38095	2.5	2.43902
Fall 2017	220	15		13.5	12			68.75	2.38095	2.5	2.43902
Fall 2017	234	16		13.5	12			65.625	0	2.5	1.21951
Fall 2017	249	16		13	12			62.5	2.38095	0	1.21951
Fall 2017	253	14		13	11.5			56.25	0	2.5	1.21951
Fall 2017	258	15		12.5	11			53.125	0	2.5	1.21951
Fall 2017	259	16		12	10.5			46.875	2.38095	0	1.21951
Fall 2017	262	15.5		11.5	9
Fall 2017	269	11		11	8.5
Fall 2017	279	13.5		10
Fall 2017	281	15.5		7.5
Spring 2018	1007	14
Spring 2018	1014	14
Spring 2018	1029	16
Spring 2018	1040	15
Spring 2018	1049	11
Spring 2018	1055	12
Spring 2018	1075	13.5
Spring 2018	1077	12
Spring 2018	1080	15.5
Spring 2018	1095	16
Spring 2018	1096	13
Spring 2018	1105	15
Spring 2018	1117	16
Spring 2018	1127	11.5
Spring 2018	1128	15
Spring 2018	1129	14
Spring 2018	1131	15.5
Spring 2018	1132	12.5
Spring 2018	1134	9
Spring 2018	1135	15.5
Spring 2018	1144	12
Spring 2018	1145	14.5
Spring 2018	1154	15
Spring 2018	1156	14.5
Spring 2018	1158	13.5
Spring 2018	1173	13.5
Spring 2018	1176	10.5
Spring 2018	1179	16
Spring 2018	1183	14.5
Spring 2018	1196	8.5
Spring 2018	1197	15
Spring 2018	1206	15.5
Spring 2018	1214	15.5
Spring 2018	1220	13.5
Spring 2018	1231	15
Spring 2018	1232	15
Spring 2018	1234	13
Spring 2018	1243	15
Spring 2018	1252	14
Spring 2018	1256	13.5
	AVERAGE	14.0488
	MEDIAN	14.5
	MODE.MULT	15
	MAX	16
	MIN	7.5

## Sheet: LabReport ByCriterion
% reports meeting criterion	Clearly states research question or hypothesis	Correctly identifies independent variable	Correctly identifies dependent variable	Indicates how dependent variable is measured (for example, HR/Mass or length)	Distinguishes between control and experimental groups	Identifies at least one relevant confounding factor	Identifies controlled variables	X & Y axes are plotted and labeled correctly	X & Y have correct units (where appropriate)	Error bars are present	Correctly uses P value to accept/reject null hypothesis	Clearly states conclusion	Uses statistical analysis to qualify conclusions	Correctly explains how statistical analysis supports or refutes hypothesis	Recognizes the impact of confounding factors in qualifying conclusions	Recognizes the limitations of the experiment when drawing conclusions
F17	100	84.5238	94.0476	98.8095	85.7143	100	90.4762	82.1429	85.7143	96.4286	91.6667	67.8571	92.8571	77.381	82.1429	95.2381
S18	100	92.5	98.75	100	98.75	76.25	100	71.25	71.25	100	86.25	90	96.25	76.25	40	86.25
Combined	100	88.4146	96.3415	99.3902	92.0732	88.4146	95.122	76.8293	78.6585	98.1707	89.0244	78.6585	94.5122	76.8293	61.5854	90.8537
% reports meeting criterion
	F17	S18	Combined
Clearly states research question or hypothesis	100	100	100
Correctly identifies independent variable	84.5238	92.5	88.4146
Correctly identifies dependent variable	94.0476	98.75	96.3415
Indicates how dependent variable is measured	98.8095	100	99.3902
Distinguishes between control and experimental groups	85.7143	98.75	92.0732
Identifies at least one relevant confounding factor	100	76.25	88.4146
Identifies controlled variables	90.4762	100	95.122
X & Y axes are plotted and labeled correctly	82.1429	71.25	76.8293
X & Y have correct units (where appropriate)	85.7143	71.25	78.6585
Error bars are present	96.4286	100	98.1707
Correctly uses P value to accept/reject null hypothesis	91.6667	86.25	89.0244
Clearly states conclusion	67.8571	90	78.6585
Uses statistical analysis to qualify conclusions	92.8571	96.25	94.5122
Correctly explains how statistical analysis supports or refutes hypothesis	77.381	76.25	76.8293
Recognizes the impact of confounding factors in qualifying conclusions	82.1429	40	61.5854
Recognizes the limitations of the experiment when drawing conclusions	95.2381	86.25	90.8537

## Sheet: LabExam Total
	Scores, by Research ID			Scores, sorted from highest to lowest scores			Scores, by bin #			Scores %, by bin #			Scores that meet proficiency standard
		Total score	Total %	SORT F17 n=42 (1 missing), % score	SORT S18 n=39 (1 missing), % score	Bin % score (from 19p)	F17 # in each bin	S18 in each bin	Combined (81)	F17 %	S18 %	Combined %		F17	S18	COMBINED
Spring 2018	1007	19	100	100	100	90-100	10	9	19	23.8095	23.0769	23.4568	>=70%	76.1905	64.1026	70.3704
Spring 2018	1014	17	89.4737	97.3684	100	80-89	13	8	21	30.9524	20.5128	25.9259
Spring 2018	1029	19	100	97.3684	100	70-79	9	8	17	21.4286	20.5128	20.9877
Spring 2018	1040	18	94.7368	97.3684	100	60-69	5	4	9	11.9048	10.2564	11.1111
Spring 2018	1049	8.5	44.7368	94.7368	94.7368	50-59	3	6	9	7.14286	15.3846	11.1111
Spring 2018	1055	12	63.1579	94.7368	94.7368	40-49	2	2	4	4.7619	5.12821	4.93827
Spring 2018	1075	17	89.4737	92.1053	94.7368
Spring 2018	1077	14	73.6842	92.1053	94.7368
Spring 2018	1080	15	78.9474	92.1053	94.7368
Spring 2018	1095	19	100	92.1053	89.4737			% lab exams with score
Spring 2018	1096	9	47.3684	89.4737	89.4737		% score	F17	S18	Combined
Spring 2018	1105	16	84.2105	89.4737	89.4737		90-100	23.8095	23.0769	23.4568
Spring 2018	1117	18	94.7368	89.4737	89.4737		80-89	30.9524	20.5128	25.9259
Spring 2018	1127	12	63.1579	86.8421	84.2105		70-79	21.4286	20.5128	20.9877
Spring 2018	1129	16	84.2105	86.8421	84.2105		60-69	11.9048	10.2564	11.1111
Spring 2018	1131	13	68.4211	86.8421	84.2105		50-59	7.14286	15.3846	11.1111
Spring 2018	1132	8	42.1053	86.8421	81.5789		40-49	4.7619	5.12821	4.93827
Spring 2018	1134	11	57.8947	84.2105	78.9474
Spring 2018	1135	16	84.2105	84.2105	78.9474
Spring 2018	1144	10	52.6316	84.2105	76.3158
Spring 2018	1145	11	57.8947	84.2105	73.6842
Spring 2018	1154	11	57.8947	84.2105	73.6842
Spring 2018	1156	18	94.7368	81.5789	73.6842
Spring 2018	1158	14	73.6842	78.9474	73.6842
Spring 2018	1173	17	89.4737	78.9474	73.6842
Spring 2018	1176	14.5	76.3158	76.3158	68.4211
Spring 2018	1179	18	94.7368	76.3158	63.1579
Spring 2018	1183	15	78.9474	76.3158	63.1579
Spring 2018	1196	8	42.1053	76.3158	63.1579
Spring 2018	1197	19	100	73.6842	57.8947
Spring 2018	1206	17	89.4737	73.6842	57.8947
Spring 2018	1214	12	63.1579	73.6842	57.8947
Spring 2018	1220	14	73.6842	68.4211	57.8947
Spring 2018	1231	11	57.8947	65.7895	52.6316
Spring 2018	1232	15.5	81.5789	65.7895	52.6316
Spring 2018	1234	10	52.6316	65.7895	47.3684
Spring 2018	1243	14	73.6842	63.1579	44.7368
Spring 2018	1252	14	73.6842	55.2632	42.1053
Spring 2018	1256	18	94.7368	55.2632	42.1053
Fall 2017	5	16	84.2105	55.2632
Fall 2017	8	16	84.2105	42.1053
Fall 2017	15	13	68.4211	42.1053
Fall 2017	20	18	94.7368
Fall 2017	32	14	73.6842
Fall 2017	37	17.5	92.1053
Fall 2017	44	18	94.7368
Fall 2017	45	15	78.9474
Fall 2017	76	17	89.4737
Fall 2017	79	8	42.1053
Fall 2017	80	18.5	97.3684
Fall 2017	101	17.5	92.1053
Fall 2017	122	17.5	92.1053
Fall 2017	130	17	89.4737
Fall 2017	157	14.5	76.3158
Fall 2017	163	17	89.4737
Fall 2017	167	18.5	97.3684
Fall 2017	168	15.5	81.5789
Fall 2017	174	17.5	92.1053
Fall 2017	178	14	73.6842
Fall 2017	181	12.5	65.7895
Fall 2017	187	12.5	65.7895
Fall 2017	199	12	63.1579
Fall 2017	202	16.5	86.8421
Fall 2017	203	10.5	55.2632
Fall 2017	204	14.5	76.3158
Fall 2017	207	16	84.2105
Fall 2017	208	16	84.2105
Fall 2017	209	18.5	97.3684
Fall 2017	210	19	100
Fall 2017	214	8	42.1053
Fall 2017	218	10.5	55.2632
Fall 2017	220	14.5	76.3158
Fall 2017	234	12.5	65.7895
Fall 2017	249	14.5	76.3158
Fall 2017	253	15	78.9474
Fall 2017	258	14	73.6842
Fall 2017	259	16.5	86.8421
Fall 2017	262	16.5	86.8421
Fall 2017	269	10.5	55.2632
Fall 2017	279	16	84.2105
Fall 2017	281	16.5	86.8421

## Sheet: SRBCI
SRBCI	Means	Traditional		CURE		SD	Traditional		CURE		SE	Traditional		CURE
	(12p total)	Pre	Post	Pre	Post		Pre	Post	Pre	Post		Pre	Post	Pre	Post	N	N	N	N
	F17	4.21	4.4	4.07	5.72		1.72	2.03	1.74	2.77		0.262298	0.309572	0.265348	0.422421	43	43	43	43
	S18	4.4	4.55	4.03	5.35		2.15	2.32	1.89	2.27		0.339945	0.366824	0.298835	0.358919	40	40	40	40
	Combined	4.305	4.475	4.05	5.535		1.935	2.175	1.815	2.52		0.212394	0.238737	0.199222	0.276606	83	83	83	83

## Sheet: E-EDAT
E-EDAT		Traditional		CURE		N each group by semester		Traditional		CURE			Traditional		CURE		N
	Means (out of 17 points)	Pre	Post	Pre	Post		SD	Pre	Post	Pre	Post	SEM	Pre	Post	Pre	Post
	F17	6.89	6.74	7.45	8.35	41	43,-2	2.14	2.27	2.14	2.46		0.334212	0.354514	0.334212	0.384187	41
	S18	6.53	6.21	7.21	7.5	39	40, -1	2.49	2.55	2.09	2.33		0.398719	0.408327	0.334668	0.373099	39
	Combined	6.71	6.475	7.33	7.925			2.315	2.41	2.115	2.395		0.258825	0.269446	0.236464	0.267769	80

## Sheet: Research skills
	Fall 17 (n = 43)	PRE-Confidence				POST-Confidence				Change in Confidence		Spring 18 (n = 80)	PRE-Confidence				POST-Confidence				Change in Confidence		Fall 17 & Spring 18 combined (N = 83)	PRE-Confidence				POST-Confidence				Change in Confidence
		Control		Intervention		Control		Intervention		Control	Intervention		Control		Intervention		Control		Intervention		Control	Intervention		Control		Intervention		Control		Intervention		Control	Intervention
		Mean	SD	Mean	SD	Mean	SD	Mean	SD				Mean	SD	Mean	SD	Mean	SD	Mean	SD				Mean	SD	Mean	SD	Mean	SD	Mean	SD
Q1	Work collaboratively in a team	4.12	0.73	4.09	0.72	4.33	0.71	4.3	0.83	0.21	0.21	Work collaboratively in a team	4.4	0.78	4.33	0.73	4.23	0.73	4.55	0.68	-0.17	0.22	Work collaboratively in a team	4.25	0.76	4.2	0.73	4.28	0.72	4.42	0.77	0.03	0.22
Q2	Perform background research	3.88	0.79	3.67	0.94	3.95	0.95	4	1.07	0.07	0.33	Perform background research	3.98	0.97	3.95	0.99	3.78	0.83	4.13	0.94	-0.2	0.18	Perform background research	3.93	0.88	3.81	0.97	3.87	0.89	4.06	1	-0.06	0.25
Q3	Critically read scientific literature	3.77	0.87	3.58	1.1	3.93	1.06	3.74	1.03	0.16	0.16	Critically read scientific literature	3.7	1.04	3.75	0.93	3.68	0.86	3.98	0.97	-0.02	0.23	Critically read scientific literature	3.73	0.95	3.66	1.02	3.81	0.97	3.86	1	0.08	0.2
Q4	Develop my own scientific question	3.88	0.76	3.49	1.05	3.91	1	4.09	0.92	0.03	0.6	Develop my own scientific question	3.6	0.98	3.48	1.13	3.55	0.9	4.08	0.89	-0.05	0.6	Develop my own scientific question	3.75	0.88	3.48	1.09	3.73	0.96	4.08	0.9	-0.02	0.6
Q5	Design my own experimental lab protocol	3.47	1.01	3.16	1.17	3.49	1.33	3.93	0.99	0.02	0.77	Design my own experimental lab protocol	2.98	1.25	3.13	1.22	3.03	0.97	4.13	0.69	0.05	1	Design my own experimental lab protocol	3.23	1.15	3.14	1.19	3.27	1.19	4.02	0.86	0.04	0.88
Q6	Interpret experimental data	4.12	0.66	3.56	1.01	4	0.98	3.91	1.02	-0.12	0.35	Interpret experimental data	3.63	0.95	3.73	0.91	3.88	0.99	3.9	0.98	0.25	0.17	Interpret experimental data	3.88	0.85	3.64	0.96	3.94	0.98	3.9	1	0.06	0.26
Q7	Perform statistical analyses	3.65	0.92	3.02	1.08	3.65	1.19	3.74	1.05	0	0.72	Perform statistical analyses	3.25	1.1	2.98	1.31	3.63	0.98	3.53	1.13	0.38	0.55	Perform statistical analyses	3.46	1.03	3	1.19	3.64	1.09	3.64	1.09	0.18	0.64
Q8	Use excel to make graphs	3.72	1.16	3	1.41	3.7	1.28	3.91	1	-0.02	0.91	Use excel to make graphs	3.3	1.2	3.1	1.22	3.53	1.22	4.15	1.12	0.23	1.05	Use excel to make graphs	3.52	1.19	3.05	1.32	3.61	1.25	4.02	1.06	0.09	0.97
Q9	Present lab results	4.23	0.72	3.98	0.96	4.19	1.03	4.26	0.93	-0.04	0.28	Present lab results	3.9	0.93	4.28	0.78	3.93	0.86	4.45	0.88	0.03	0.17	Present lab results	4.07	0.84	4.12	0.89	4.06	0.95	4.35	0.9	-0.01	0.23
Q10	Communicate rationale	3.91	0.89	3.91	0.87	4.07	0.96	4.16	0.97	0.16	0.25	Communicate rationale	3.78	1	4	0.91	3.98	0.8	4.4	0.74	0.2	0.4	Communicate rationale	3.84	0.94	3.95	0.88	4.02	0.88	4.28	0.87	0.18	0.33
Q11	Discuss scientific issue	4	0.85	3.93	0.83	4.12	1	4.16	0.9	0.12	0.23	Discuss scientific issue	3.85	0.95	4.03	0.92	3.8	0.91	4.3	0.79	-0.05	0.27	Discuss scientific issue	3.93	0.89	3.98	0.87	3.96	0.97	4.23	0.85	0.03	0.25
Q12	Write a lab report	3.58	1.14	3.49	1.16	3.7	1.24	4.02	0.91	0.12	0.53	Write a lab report	3.68	1.07	3.5	1.11	3.68	1.16	4.1	0.78	0	0.6	Write a lab report	3.63	1.1	3.49	1.13	3.69	1.2	4.06	0.85	0.06	0.57
Q13	Write scientifically	4.02	0.86	4.12	0.98	4.23	0.92	4.26	0.85	0.21	0.14	Write scientifically	3.85	0.89	3.88	0.97	4.03	0.83	4.4	0.63	0.18	0.52	Write scientifically	3.94	0.87	4	0.98	4.13	0.88	4.33	0.75	0.19	0.33
Q14	Work as undergraduate research assistant	3.58	1.18	3.6	1.2	3.65	1.25	3.79	1.26	0.07	0.19	Work as undergraduate research assistant	3.25	1.33	3.53	1.32	3.23	1.12	3.98	0.89	-0.02	0.45	Work as undergraduate research assistant	3.42	1.26	3.57	1.25	3.45	1.2	3.88	1.1	0.03	0.31

## Sheet: Reflections
INTERESTING	# students scoring on theme	FALL 2017	FALL 2017	SPRING 2018	SPRING 2018	BOTH	BOTH	INTERESTING	% students scoring on theme	FALL 2017	FALL 2017	SPRING 2018	SPRING 2018	BOTH	BOTH
		control	interv	control	interv	control	interv		F17 n=43, S18 n=40	control	interv	control	interv	control	interv
1	Designing own exp.	0	13.5	0	27.5	0	41	1	Designing own exp.	0	31.3953	0	68.75	0	49.3976
2	Doing exp./Hands-on	9	22.5	11	16	20	38.5	2	Doing exp./Hands-on	20.9302	52.3256	27.5	40	24.0964	46.3855
3	Exploring/questions (in general or specific Q)	2.5	8	3	7.5	5.5	15.5	3	Exploring/questions (in general or specific Q)	5.81395	18.6047	7.5	18.75	6.62651	18.6747
4	Specific lab or lab features							4	Specific lab or lab features	0	0	0	0	0	0
	Sub-code: Techniques (Microscope etc.)	10	7	15	14	25	21		Sub-code: Techniques (Microscope etc.)	23.2558	16.2791	37.5	35	30.1205	25.3012
	Sub-code: Outside/Park	8.5	8.5	10	6.5	18.5	15		Sub-code: Outside/Park	19.7674	19.7674	25	16.25	22.2892	18.0723
	Sub-code: Specific organism	16.5	17.5	18.5	7	35	24.5		Sub-code: Specific organism	38.3721	40.6977	46.25	17.5	42.1687	29.5181
	Sub-code: Dissection/anatomy	26.5	0	27	0	53.5	0		Sub-code: Dissection/anatomy	61.6279	0	67.5	0	64.4578	0
5	Sharing/Presenting	0	4.5	0.5	4.5	0.5	9	5	Sharing/Presenting	0	10.4651	1.25	11.25	0.60241	10.8434
6	Team/Goupwork	1.5	4.5	2	7.5	3.5	12	6	Team/Goupwork	3.48837	10.4651	5	18.75	4.21687	14.4578
7	Teacher	2	3	0.5	5	2.5	8	7	Teacher	4.65116	6.97674	1.25	12.5	3.01205	9.63855
	TOTAL # of students scoring	76.5	89	87.5	95.5	164	184.5		TOTAL % of students scoring	177.907	206.977	218.75	238.75	197.59	222.289
										0	0	0	0	0	0
VALUABLE		FALL 2017	FALL 2017	SPRING 2018	SPRING 2018	BOTH	BOTH	VALUABLE
		control	interv	control	interv	control	interv
1	Designing exp.	1	14	1	17.5	2	31.5	1	Designing exp.	2.32558	32.5581	2.5	43.75	2.40964	37.9518
2	Doing exp/hands on	7	3.5	6.5	6.5	13.5	10	2	Doing exp/hands on	16.2791	8.13953	16.25	16.25	16.2651	12.0482
3	Specific Lab or lab feature	23	6	24	4.5	47	10.5	3	Specific Lab or lab feature	53.4884	13.9535	60	11.25	56.6265	12.6506
4	Content (lecture, pre-lab talk/PP)	10	0	9	1	19	1	4	Content (lecture, pre-lab talk/PP)	23.2558	0	22.5	2.5	22.8916	1.20482
5	Lab Reports (inc. library res.)	0	11.5	0	11	0	22.5	5	Lab Reports (inc. library res.)	0	26.7442	0	27.5	0	27.1084
6	Statistics	0	11.5	0	15	0	26.5	6	Statistics	0	26.7442	0	37.5	0	31.9277
7	Excel	0	4.5	0	13	0	17.5	7	Excel	0	10.4651	0	32.5	0	21.0843
8	Analysis (application, crit. thinking, conclusions)	2	9	0.5	7.5	2.5	16.5	8	Analysis (application, crit. thinking, conclusions)	4.65116	20.9302	1.25	18.75	3.01205	19.8795
9	Sharing/presenting	0	2	0	9.5	0	11.5	9	Sharing/presenting	0	4.65116	0	23.75	0	13.8554
10	Team/Goupwork	4	5	5	3	9	8	10	Team/Goupwork	9.30233	11.6279	12.5	7.5	10.8434	9.63855
	TOTAL # of students scoring	47	67	46	88.5	93	155.5		TOTAL % of students scoring	109.302	155.814	115	221.25	112.048	187.349
										0	0	0	0	0	0
DIFFICULT		FALL 2017	FALL 2017	SPRING 2018	SPRING 2018	BOTH	BOTH	DIFFICULT
		control	interv	control	interv	control	interv
1	Specific lab content or tecnique	19.5	3.5	24.5	4.5	44	8	1	Specific lab content or tecnique	45.3488	8.13953	61.25	11.25	53.012	9.63855
2	Lots of work/Not enough time	3	9	0.5	2	3.5	11	2	Lots of work/Not enough time	6.97674	20.9302	1.25	5	4.21687	13.253
3	Instruction/Lack of direction	4.5	3.5	1.5	7	6	10.5	3	Instruction/Lack of direction	10.4651	8.13953	3.75	17.5	7.22892	12.6506
4	Designing exp.	0	6	1	5.5	1	11.5	4	Designing exp.	0	13.9535	2.5	13.75	1.20482	13.8554
5	Lab Reports (inc. library res.)	0	8.5	0	8	0	16.5	5	Lab Reports (inc. library res.)	0	19.7674	0	20	0	19.8795
6	Graded assignments (NOT lab reports)	14	4.5	6.5	0	20.5	4.5	6	Graded assignments (NOT lab reports)	32.5581	10.4651	16.25	0	24.6988	5.42169
7	Statistics	0.5	10.5	0	16	0.5	26.5	7	Statistics	1.16279	24.4186	0	40	0.60241	31.9277
8	Math/formulas	2.5	0	2	0.5	4.5	0.5	8	Math/formulas	5.81395	0	5	1.25	5.42169	0.60241
9	Excel	0	0	0	8.5	0	8.5	9	Excel	0	0	0	21.25	0	10.241
10	Team/Groupwork	1	2	1	3	2	5	10	Team/Groupwork	2.32558	4.65116	2.5	7.5	2.40964	6.0241
11	Analysis (application, crit. thinking, conclusions)	3.5	2.5	2.5	5	6	7.5	11	Analysis (application, crit. thinking, conclusions)	8.13953	5.81395	6.25	12.5	7.22892	9.03614
	TOTAL # of students scoring	48.5	50	39.5	60	39.5	110		TOTAL % of students scoring	112.791	116.279	98.75	150	47.5904	132.53
										0	0	0	0	0	0
SCIENCE PROCESS		FALL 2017	FALL 2017	SPRING 2018	SPRING 2018	BOTH	BOTH	SCIENCE PROCESS
		control	interv	control	interv	control	interv
	Increased/reaffirmed interest in science process/research	10.5	7	7.5	7	18	14		Increased/reaffirmed interest in science process/research	24.4186	16.2791	18.75	17.5	21.6867	16.8675
	Increased/Reaffirmed interest in science topics/fields	2.5	1	2	0	4.5	1		Increased/Reaffirmed interest in science topics/fields	5.81395	2.32558	5	0	5.42169	1.20482
	Increased confidence in ability	5.5	6.5	2	11	7.5	17.5		Increased confidence in ability	12.7907	15.1163	5	27.5	9.03614	21.0843
	Decreased	0	0.5	0.5	0	0.5	0.5		Decreased	0	1.16279	1.25	0	0.60241	0.60241
	Nothing changed	3	4.5	9	1	12	5.5		Nothing changed	6.97674	10.4651	22.5	2.5	14.4578	6.62651
	Underst. Science process - stated generally or vaguelly	13.5	23.5	10.5	22.5	24	46		Underst. Science process - stated generally or vaguelly	31.3953	54.6512	26.25	56.25	28.9157	55.4217
	Underst. Science process - explanation of what exactly	2	15	4	9.5	6	24.5		Underst. Science process - explanation of what exactly	4.65116	34.8837	10	23.75	7.22892	29.5181
	Real/authentic/relates to life	1	1	0	1.5	1	2.5		Real/authentic/relates to life	2.32558	2.32558	0	3.75	1.20482	3.01205
	TOTAL # of students scoring	38	59	35.5	52.5	73.5	111.5		TOTAL % of students scoring	88.3721	137.209	88.75	131.25	88.5542	134.337
										0	0	0	0	0	0
Overall Labs		FALL 2017	FALL 2017	SPRING 2018	SPRING 2018	BOTH	BOTH	Overall Labs
		control	interv	control	interv	control	interv
	Positive	25.5	28.5	20	30.5	45.5	59		Positive	59.3023	66.2791	50	76.25	54.8193	71.0843
	Negative	2.5	2.5	3.5	3	6	5.5		Negative	5.81395	5.81395	8.75	7.5	7.22892	6.62651
	Not scorable as either	12	10	15.5	6	27.5	16		Not scorable as either	27.907	23.2558	38.75	15	33.1325	19.2771
	No change	5	4.5	1.5	0.5	6.5	5		No change	11.6279	10.4651	3.75	1.25	7.83133	6.0241
	Stayed positive* (from positive)	5.5	1	5.5	1	11	2		Stayed positive* (from positive)	12.7907	2.32558	13.75	2.5	13.253	2.40964
	More positive* (from positive)	13	22	11	24.5	24	46.5		More positive* (from positive)	30.2326	51.1628	27.5	61.25	28.9157	56.0241
	Stayed negative* (from negative)	0	0	1	0	1	0		Stayed negative* (from negative)	0	0	2.5	0	1.20482	0
	More negative* (from negative)	1.5	0.5	1	1	2.5	1.5		More negative* (from negative)	3.48837	1.16279	2.5	2.5	3.01205	1.80723
	TOTAL # of students scoring	65	69	59	66.5	124	135.5		TOTAL % of students scoring	151.163	160.465	147.5	166.25	149.398	163.253
